# Supplementary material for: Using automated synthesis to understand the role of side chains on molecular charge transport
Source: Nat Commun. 2022 Apr 19;13:2102. doi: 10.1038/s41467-022-29796-2 (PMC9019014; doi:10.1038/s41467-022-29796-2)
Supplement: Supplementary file 2 — Supplementary dataset [file 41467_2022_29796_MOESM2_ESM.xlsx]

## Sheet: Fig 2b
	Alkyl side chain length	Low G (Conductance (log(G/G0)))	Error Conductance (log(G/G0))	High G (Conductance (log(G/G0)))	Error Conductance (log(G/G0))
	0	-3.58	0.05
	1	-3.87	0.06
	2	-4.04	0.02
	3	-4.38	0.01	-3.06	0.01
	4	-4.48	0.05	-3.13	0.02
	5	-4.57	0.03	-3.01	0.03
	6	-4.55	0.02	-3.03	0.04
	8	-4.43	0.06	-2.92	0.04
	12	-4.38	0.08	-3.02	0.02

## Sheet: Fig 2c
		Conductance (log(G/G0))	R12	R8	R6	R5	R4	R3	R2	R1	R0
		-5.5	6137.12	5763.43	5349	1399.68	2963.12	2421.93	5829.25	5616.1	3706
		-5.49	5754.91	5389.16	4855.33	1347.87	2681.38	2254.91	5303	5171.02	3357.75
		-5.48	5403.22	5094.21	4410.67	1304.66	2471.12	2134.21	4836.5	4745.76	3028.25
		-5.47	4980.17	4814.84	3907.33	1249.85	2314.62	2008.95	4478.5	4387.8	2757.5
		-5.46	4689.83	4544.08	3590	1196.44	2181.88	1888.6	4081	3973.22	2504.75
		-5.45	4444.75	4233.08	3218.33	1204.64	2057	1837.72	3714.25	3747.8	2229.25
		-5.44	4169.49	3998.37	2872.33	1203.84	1978.25	1762.98	3423.75	3456.44	2006.75
		-5.43	3930.51	3730.4	2686.33	1173.63	1933.25	1754.74	3163	3242.71	1779.25
		-5.42	3751.02	3541.99	2503.33	1209.24	1818.12	1721.4	2861.75	2985.25	1633.5
		-5.41	3549.66	3459.64	2287.33	1210.84	1819.25	1706.49	2624.25	2783.9	1459.5
		-5.4	3373.9	3221.21	2143.67	1221.04	1807.62	1740.7	2445	2556.27	1320.25
		-5.39	3173.05	3058.15	2002.33	1245.85	1812.25	1705.26	2198	2379.32	1171.25
		-5.38	3034.92	2849.97	1870.33	1249.65	1825	1740.18	2027.5	2241.86	1044
		-5.37	2809.32	2726.22	1783.67	1261.25	1828.5	1803.86	1802.25	2046.61	959.5
		-5.36	2686.61	2574.09	1759	1271.25	1843.38	1804.91	1675.5	1895.42	852.75
		-5.35	2559.83	2443.59	1756.33	1300.86	1886.62	1839.12	1549.25	1743.05	761.75
		-5.34	2434.75	2248.2	1773.67	1340.67	1907.88	1894.39	1428	1594.24	713.75
		-5.33	2321.53	2209.12	1686	1363.27	1954.5	1884.74	1345.25	1430.17	640
		-5.32	2207.29	2086.76	1755	1423.68	1997.12	1939.3	1239.5	1322.88	598.25
		-5.31	2113.9	2040.94	1748.33	1446.69	2037.88	1977.02	1144.5	1185.42	554.75
		-5.3	1974.07	1929.52	1773.33	1470.69	2091.75	2032.81	1106.5	1092.03	549.5
		-5.29	1887.29	1827.63	1833.33	1459.89	2124.62	2056.14	1054.75	1016.27	511.5
		-5.28	1821.36	1781.81	1825.33	1502.7	2169.12	2086.14	1105	949.322	469.25
		-5.27	1704.58	1712.96	1874	1504.5	2219	2144.21	1032.25	905.254	487.5
		-5.26	1660.17	1702.02	1903	1567.11	2251.62	2162.46	1022	852.881	521.75
		-5.25	1632.71	1629.68	1949	1591.72	2330.75	2240.35	1081	836.78	484
		-5.24	1609.32	1590.84	2006	1601.92	2350.75	2282.98	1095.25	817.458	487
		-5.23	1587.63	1618.98	2098.33	1658.13	2411.62	2273.51	1097.75	816.271	478
		-5.22	1579.83	1598.28	2090.33	1681.54	2435	2337.02	1108.75	830	495.25
		-5.21	1626.78	1593.16	2188	1694.74	2510	2400	1159.5	817.288	503.25
		-5.2	1631.86	1620.61	2225.33	1684.34	2540.38	2445.44	1180.5	841.525	506.5
		-5.19	1673.56	1673.65	2171	1718.94	2564.88	2495.79	1238.75	866.271	512
		-5.18	1679.66	1711.1	2269.33	1766.35	2606.75	2522.63	1240.5	872.712	525.25
		-5.17	1717.46	1706.68	2306.67	1804.56	2678.12	2556.49	1290	884.576	539
		-5.16	1783.73	1759.01	2386.67	1837.17	2724.12	2640	1293.25	908.475	537.5
		-5.15	1818.98	1801.35	2383.33	1913.98	2798.38	2669.65	1359.25	941.186	530.5
		-5.14	1855.76	1863.92	2431	1865.17	2831.25	2752.81	1342.75	932.203	570.5
		-5.13	1881.53	1885.79	2471	1879.78	2898.12	2772.28	1371.5	995.763	543.75
		-5.12	1942.03	1923.7	2474.67	1951.39	2980.12	2820.35	1437.75	1004.58	585.25
		-5.11	1960.51	2007.21	2608.33	1940.19	2994.62	2872.28	1439.25	1033.39	611
		-5.1	2011.02	1975.81	2640	1985.6	3066.88	2924.04	1547	1023.9	606.25
		-5.09	2070.34	2035.12	2684	2017	3105.75	2961.4	1565	1052.37	615.5
		-5.08	2082.37	2059.78	2745.67	2050.21	3174.88	3012.81	1586.25	1083.39	615.5
		-5.07	2138.3	2098.63	2776.33	2051.21	3244	3055.09	1603	1091.69	640.75
		-5.06	2174.41	2123.98	2871.33	2071.01	3303.75	3111.23	1629.25	1142.37	670
		-5.05	2212.2	2162.36	2818.67	2118.42	3394.5	3179.3	1640.75	1138.31	675.5
		-5.04	2241.02	2201.67	2864	2126.63	3424.25	3268.42	1690.5	1163.39	695.5
		-5.03	2298.98	2299.84	2970.33	2175.64	3488.62	3267.54	1762.5	1182.37	697.75
		-5.02	2341.02	2311	2981.33	2206.04	3496	3319.3	1721.75	1226.1	711.5
		-5.01	2361.36	2356.36	3082.33	2249.05	3554.75	3363.33	1798.75	1263.05	721
		-5	2415.93	2400.09	3129	2288.26	3637.75	3409.47	1841.25	1277.29	736.25
		-4.99	2487.46	2479.65	3188.33	2315.06	3655.75	3500.88	1851	1302.2	747
		-4.98	2485.25	2505.93	3208.67	2329.87	3719	3569.47	1903	1332.54	786.25
		-4.97	2529.32	2566.18	3194.67	2334.87	3754	3582.46	1951.75	1361.19	800.75
		-4.96	2550	2600.14	3229.33	2418.48	3837.62	3671.4	2069	1403.05	759.75
		-4.95	2601.86	2663.88	3347	2393.48	3908.38	3729.12	2032.25	1409.15	793.75
		-4.94	2660	2771.34	3364	2423.48	3983	3750	2106.5	1420.51	778.5
		-4.93	2695.59	2759.94	3380	2402.08	4018.62	3884.39	2178.5	1470.17	825.75
		-4.92	2774.58	2810.42	3429	2405.28	4116.88	3941.05	2234.25	1478.14	839.75
		-4.91	2810.17	2869.74	3458.67	2432.29	4164.62	4003.86	2238.25	1536.95	828
		-4.9	2812.03	2944.64	3551	2466.29	4242	4084.56	2315.5	1554.07	857.5
		-4.89	2874.58	3018.38	3611.33	2455.09	4263.25	4193.51	2320.75	1647.8	852.25
		-4.88	2907.8	3069.55	3625.67	2505.9	4352.88	4187.54	2411.25	1676.27	876
		-4.87	2902.88	3090.95	3673	2528.11	4371.38	4257.19	2486.75	1691.36	872.5
		-4.86	2924.92	3085.14	3721	2533.91	4454.75	4347.02	2551.5	1725.59	857.5
		-4.85	3028.3	3196.79	3724	2528.11	4498.38	4406.84	2587.25	1780.34	896.75
		-4.84	3034.24	3190.28	3701.67	2556.31	4577.75	4474.91	2694	1794.24	904
		-4.83	3051.02	3305.89	3706	2586.72	4579.12	4485.09	2712.5	1817.63	898.25
		-4.82	3091.69	3286.35	3831.33	2605.92	4677.62	4626.14	2798.5	1894.92	973.5
		-4.81	3179.15	3378.46	3844	2643.53	4696.62	4632.28	2847.5	1914.58	922.25
		-4.8	3177.29	3416.14	3919.67	2626.13	4768	4688.25	2916	1952.03	971.5
		-4.79	3247.97	3498.95	3966.33	2618.92	4789.25	4711.75	2954.5	2009.15	979.5
		-4.78	3278.14	3494.3	3921.67	2702.54	4927.38	4839.3	3027.5	2038.64	982.5
		-4.77	3346.78	3505	3939	2684.74	4955.62	4840.88	3098.5	2079.66	1044.25
		-4.76	3406.27	3659.92	3957.33	2689.74	4948.75	4978.42	3110.5	2129.83	1039.5
		-4.75	3401.53	3590.14	3919.67	2715.94	5011.25	5065.09	3215.75	2164.41	1079
		-4.74	3501.69	3689.7	3948.33	2730.75	5154	5168.07	3299	2220.85	1101.25
		-4.73	3526.27	3679.23	4055.33	2659.13	5176.5	5183.33	3392	2256.27	1094.5
		-4.72	3529.83	3763.67	4102.33	2714.54	5255.38	5307.19	3406	2341.53	1134.75
		-4.71	3616.61	3786.69	4131.67	2727.15	5315.62	5260.35	3557.25	2393.56	1152.75
		-4.7	3686.27	3830.89	4146.67	2756.55	5450.62	5323.68	3544.5	2481.36	1119.5
		-4.69	3684.75	3866.95	4119.67	2739.75	5489	5368.42	3624.5	2506.44	1165.5
		-4.68	3739.15	3869.74	4196.67	2718.74	5549.38	5368.95	3670.25	2570.85	1176
		-4.67	3793.22	3871.6	4205.33	2768.15	5675.62	5380	3762	2598.64	1197.75
		-4.66	3830.51	3944.17	4182.67	2766.15	5706.5	5478.25	3824.75	2723.56	1209.5
		-4.65	3863.05	3988.83	4267.33	2801.36	5753.75	5561.93	3953.75	2763.56	1271.5
		-4.64	3888.14	3931.15	4268	2827.77	5850.25	5616.14	3982.5	2841.02	1246.75
		-4.63	3929.32	4008.84	4233	2883.58	5881.75	5664.56	4125.75	2884.41	1313.25
		-4.62	4022.37	3974.65	4207	2826.17	5921.88	5664.74	4216	2980	1331
		-4.61	4072.37	4032.33	4314.33	2827.77	6031.75	5696.14	4276.75	3013.56	1376.25
		-4.6	4128.31	4068.39	4231.67	2864.57	5975.62	5677.19	4329.25	3085.25	1374.5
		-4.59	4180	4074.67	4263.33	2833.17	6027.38	5745.61	4423.5	3119.15	1370.25
		-4.58	4201.19	4095.84	4187	2892.78	6037.75	5807.9	4401	3223.9	1356.5
		-4.57	4230.17	4143.75	4257.33	2873.77	6054.62	5927.02	4368	3266.44	1407
		-4.56	4314.91	4136.78	4189	2897.98	6023	5893.86	4526.5	3351.69	1474.25
		-4.55	4329.66	4125.38	4209	2816.76	6081.12	5971.4	4599.25	3386.27	1448.25
		-4.54	4364.24	4205.63	4252	2828.37	6144	6045.97	4635.75	3397.29	1520.5
		-4.53	4423.39	4201.67	4398.67	2866.97	6232.88	6140	4712.25	3540.85	1527.5
		-4.52	4503.56	4232.38	4297.33	2872.17	6276.75	6122.28	4819	3570.34	1579.75
		-4.51	4589.32	4215.4	4348	2823.76	6296.75	6161.58	4776.25	3631.86	1634.25
		-4.5	4635.76	4234.94	4366	2811.16	6361	6199.3	4952.75	3724.58	1660.25
		-4.49	4626.44	4275.65	4238.67	2765.35	6349.88	6176.14	4991.25	3813.05	1691.75
		-4.48	4673.05	4329.61	4274	2791.36	6403.12	6203.33	5100.75	3881.53	1673.5
		-4.47	4731.86	4377.76	4293	2812.56	6399	6266.84	5223.5	3912.54	1679.5
		-4.46	4746.61	4332.17	4336.33	2738.95	6458.5	6368.6	5323.25	4066.1	1745.5
		-4.45	4787.12	4316.82	4204.67	2708.34	6486.62	6398.77	5393.25	4142.88	1824.25
		-4.44	4811.69	4289.6	4142.67	2702.34	6595.75	6423.16	5530.25	4251.02	1847
		-4.43	4828.81	4270.3	4148	2657.93	6584.5	6403.86	5614.5	4334.58	1830
		-4.42	4787.97	4315.89	4138	2692.14	6558.5	6384.04	5708	4434.07	1949.25
		-4.41	4795.08	4376.37	4179	2695.34	6512.75	6382.81	5760.75	4474.91	1953.5
		-4.4	4813.73	4281	4096.33	2639.33	6489.5	6370	5892.25	4610.51	2029.25
		-4.39	4865.93	4349.62	4033.33	2633.13	6538.75	6331.23	6034.25	4660.68	2073.5
		-4.38	4850	4331.47	4111.67	2547.51	6543	6266.67	6086.5	4742.37	2082.75
		-4.37	4856.78	4303.09	4069.33	2507.1	6548.75	6241.93	6260.25	4873.22	2142
		-4.36	4866.44	4222.61	4031	2489.3	6487.5	6262.63	6254.75	4916.27	2140.75
		-4.35	4881.86	4299.84	4065.67	2446.49	6421.38	6249.82	6368.25	5016.1	2182.25
		-4.34	4892.37	4231.91	3904.67	2439.29	6493.12	6254.74	6418.75	5050.68	2280.75
		-4.33	4840.68	4143.52	3909.67	2375.48	6365.12	6265.09	6572.75	5138.64	2294.25
		-4.32	4850.17	4227.26	3844	2353.87	6384.38	6251.23	6632.5	5293.56	2380.5
		-4.31	4781.02	4097.23	3840	2298.26	6375.88	6235.97	6806	5383.56	2459.75
		-4.3	4837.8	4083.97	3849	2329.07	6356.25	6207.19	6959	5470.85	2472.25
		-4.29	4820.68	4011.86	3809.67	2311.46	6225.38	6225.09	7070.25	5596.95	2645
		-4.28	4763.22	3985.58	3725.67	2274.86	6194.5	6169.47	7131.75	5754.58	2664.25
		-4.27	4778.47	3976.27	3698	2244.25	6193	6225.97	7257.75	5767.8	2648.25
		-4.26	4765.42	3962.55	3594.67	2220.64	6172.5	6173.86	7276.25	5970.17	2784.25
		-4.25	4765.42	3972.78	3516.67	2194.64	6153.25	6077.54	7390.5	6016.27	2825.75
		-4.24	4723.05	3934.87	3445.33	2249.25	6010.38	6074.91	7604.75	6155.59	2934
		-4.23	4680	3953.25	3342	2252.65	5867.88	5966.32	7620	6289.32	3032.75
		-4.22	4680.51	3924.17	3245.33	2175.64	5841	5964.74	7577.25	6402.88	3019.75
		-4.21	4643.56	3830.19	3295.33	2153.63	5769.12	5880.18	7603.25	6466.61	3111
		-4.2	4553.05	3846.94	3218.33	2107.02	5808.25	5787.54	7779.5	6653.73	3216.75
		-4.19	4513.56	3893.46	3097	2057.81	5778.25	5683.33	7855.75	6726.44	3246
		-4.18	4502.71	3842.06	3050.67	1980.2	5720.75	5638.77	7911.25	6802.54	3340.75
		-4.17	4475.08	3755.52	2995.33	2003	5675	5551.58	8061.5	6914.91	3384.5
		-4.16	4400.51	3740.64	2976.33	2035.21	5602.75	5581.58	8105.75	7035.76	3448
		-4.15	4379.32	3659.92	2964.33	1987.8	5530.75	5486.14	8077.5	7110.34	3548.25
		-4.14	4270	3709.47	2920.67	2012.8	5393.38	5435.09	8017	7236.44	3724.75
		-4.13	4271.02	3636.66	2835	1987.4	5354	5424.21	8042.5	7231.02	3786.25
		-4.12	4232.88	3664.11	2880.67	1931.99	5257.12	5355.09	8036.25	7344.24	3811
		-4.11	4161.86	3611.77	2837.67	1906.38	5152.75	5341.75	8106.5	7428.47	3901.25
		-4.1	4148.98	3582	2691.67	1884.38	5103.12	5318.6	8200.75	7638.47	3944.5
		-4.09	4044.75	3496.86	2713	1837.77	5045.25	5240.53	8278.5	7700.17	4100.75
		-4.08	3975.42	3447.08	2644.33	1811.76	5036.5	5210.88	8331	7841.19	4225.75
		-4.07	3940.17	3392.42	2634.33	1862.97	4988.38	5185.96	8374.75	7950.68	4283.75
		-4.06	3871.53	3354.73	2595.33	1870.57	4923	5066.49	8420	8028.31	4282.5
		-4.05	3790.34	3338.92	2618	1879.18	4814.38	5037.19	8424.5	8048.81	4377.25
		-4.04	3657.8	3297.05	2535.33	1815.96	4827.88	5045.79	8416	8174.75	4413.5
		-4.03	3639.32	3333.8	2495.33	1756.75	4654.88	4969.47	8410.75	8305.25	4536
		-4.02	3592.37	3308.68	2498	1734.15	4681.12	4849.65	8422.75	8389.49	4696
		-4.01	3481.53	3264.48	2440.67	1712.94	4551.5	4745.79	8461	8468.3	4821.75
		-4	3396.1	3138.17	2415.33	1692.34	4555.62	4680.18	8509	8537.8	4941
		-3.99	3285.25	3164.69	2346.67	1735.95	4367.5	4657.02	8467	8676.1	5062.5
		-3.98	3212.54	3081.65	2279.33	1724.14	4296.88	4593.16	8310	8666.61	5254.25
		-3.97	3200	3082.58	2220	1727.95	4220.75	4501.23	8362.75	8760.51	5364.5
		-3.96	3173.56	2988.14	2191	1705.94	4137.88	4511.4	8433	8971.69	5494.75
		-3.95	3105.08	2935.8	2217	1677.74	4071.88	4428.07	8292.75	9007.29	5610.75
		-3.94	3001.36	2841.59	2184	1726.35	4028.12	4396.67	8356.75	9158.14	5829.5
		-3.93	2973.73	2853.69	2196	1666.33	4057.62	4368.95	8413.5	9253.9	6003
		-3.92	2873.05	2782.74	2195.33	1730.35	4111.38	4424.56	8415	9247.12	6076.75
		-3.91	2831.53	2719.94	2174.67	1668.93	3992.62	4266.49	8277.5	9299.66	6205
		-3.9	2794.75	2757.62	2110.33	1671.33	3983.12	4247.19	8034.75	9366.78	6343.5
		-3.89	2731.36	2713.19	2105.33	1630.33	3909.5	4231.4	8093.5	9455.93	6505.5
		-3.88	2732.2	2566.41	2109	1663.53	3784.5	4129.47	8040	9406.61	6708.5
		-3.87	2675.42	2471.27	2083	1626.33	3754	4001.23	7789	9398.81	6705
		-3.86	2615.93	2489.42	2154	1639.33	3691	3962.11	7757.75	9580.85	6901.75
		-3.85	2536.27	2414.98	2205.33	1680.74	3714.62	3991.93	7631	9503.22	7199.5
		-3.84	2488.3	2490.58	2135	1723.54	3683.38	3906.49	7597	9567.97	7361.5
		-3.83	2397.12	2515	2107	1738.95	3633.12	3890.53	7497.75	9561.36	7442.75
		-3.82	2348.3	2455.69	2198.67	1773.55	3508.75	3882.28	7369	9500	7559.75
		-3.81	2295.93	2330.08	2237.67	1798.16	3530.12	3882.81	7407.25	9336.95	7825.5
		-3.8	2248.64	2409.86	2223.33	1753.95	3544.75	3851.4	7212.25	9410.51	8061.75
		-3.79	2236.44	2448.94	2231	1800.96	3453.5	3789.12	7100	9386.95	8182.25
		-3.78	2210.51	2422.66	2170.33	1860.77	3454.12	3769.3	7115	9270.34	8221
		-3.77	2168.98	2399.16	2190	1890.38	3394.25	3796.14	6872.25	9293.73	8408.75
		-3.76	2111.69	2452.43	2231.33	1934.39	3357.5	3747.72	6831.75	9197.12	8522.75
		-3.75	2094.41	2450.34	2134.33	1945.79	3342.75	3670	6748	9386.78	8695
		-3.74	2082.88	2379.62	2235	1921.58	3289.75	3638.95	6681	9236.1	8790.5
		-3.73	2049.15	2341.24	2311.67	1913.18	3266.38	3685.79	6483	9254.92	8977
		-3.72	2004.07	2394.98	2251.33	1932.59	3292.25	3724.56	6266	9213.56	9075
		-3.71	1998.98	2366.83	2266	1935.99	3177.12	3741.75	6148.5	9140.68	9068.25
		-3.7	1907.97	2345.2	2268.67	1979.6	3132	3681.93	6039.25	8947.63	9297
		-3.69	1964.58	2319.84	2303.33	2013.2	3103.75	3607.37	6037.5	8827.29	9348
		-3.68	1948.31	2349.85	2351.33	2061.41	3157.75	3599.3	6011	8813.73	9395.75
		-3.67	1951.53	2381.48	2384.67	2013.4	3184.38	3653.86	5892.5	8606.27	9356.75
		-3.66	1946.78	2433.12	2375.67	2058.41	3165.75	3507.19	5798.5	8496.44	9397.75
		-3.65	1874.24	2443.59	2362.33	2122.02	3090.25	3530.7	5613.25	8345.76	9550.5
		-3.64	1896.27	2439.64	2384	2173.83	3082.12	3488.95	5482.5	8128.64	9754
		-3.63	1880.51	2499.42	2382.33	2208.84	3079.75	3428.25	5279.5	8037.8	9849.75
		-3.62	1886.61	2434.29	2338.67	2262.25	3016.25	3395.26	5225.25	7951.02	9997.75
		-3.61	1919.15	2467.78	2332.33	2315.46	3034.75	3302.98	5166.25	7820.85	9960.5
		-3.6	1899.49	2495.46	2366	2357.87	2972.25	3254.91	5129.75	7700.17	9881
		-3.59	1947.12	2434.29	2342	2401.08	2972	3222.98	4921	7674.07	9761.5
		-3.58	1941.19	2393.11	2325	2324.06	2969.62	3207.37	4895.75	7612.54	9875.75
		-3.57	1945.76	2394.98	2351.33	2421.68	2916.38	3210.53	4877.5	7466.61	9813.75
		-3.56	1952.03	2402.19	2412	2457.69	2936.12	3191.05	4657	7246.44	9958.5
		-3.55	2013.56	2444.99	2480	2571.51	2920.38	3139.82	4533	7031.53	10013.8
		-3.54	1984.75	2535.24	2402	2618.32	2978.75	3181.05	4446.5	6956.27	10001.5
		-3.53	2023.56	2511.51	2378.33	2709.14	3004.12	3089.82	4362.75	6874.91	9731
		-3.52	2029.32	2536.64	2514	2732.95	2897.25	3049.12	4307.25	6758.81	9931
		-3.51	2039.15	2601.3	2556.33	2753.75	2931.88	3023.51	4159.75	6538.31	9797.75
		-3.5	2065.42	2605.96	2621	2722.54	2962.62	3055.61	4016.75	6412.71	9662
		-3.49	2091.19	2732.26	2661.67	2877.38	2984.5	3017.19	3963.25	6220.85	9672.75
		-3.48	2141.02	2692.95	2696	2862.77	2975.88	3084.56	3885.25	6118.81	9590.25
		-3.47	2166.78	2693.18	2761	2908.78	3012.62	3103.33	3838.5	5888.98	9529.5
		-3.46	2169.15	2703.65	2885.33	2954.79	3033.75	3022.28	3808.25	5785.08	9411
		-3.45	2165.59	2695.05	2896.67	3056.61	3032.38	2985.44	3740.75	5556.61	9388
		-3.44	2136.1	2783.21	2835	3100.02	3038.88	3008.42	3736.5	5376.44	9283.5
		-3.43	2213.05	2768.32	2886.67	3172.23	3054.5	3041.75	3607.75	5397.97	9249.5
		-3.42	2202.37	2804.84	2993.67	3260.25	3150.38	3038.95	3510.25	5197.97	9303
		-3.41	2258.98	2783.67	3061.33	3252.65	3059.25	3071.05	3502.75	5030.51	9136.25
		-3.4	2302.37	2831.59	3120.33	3358.47	3023.12	3031.4	3467	4855.59	9173
		-3.39	2387.29	2897.65	3173.33	3505.1	3013.12	2983.86	3267.25	4872.54	8941
		-3.38	2425.42	2908.12	3258.67	3546.91	3098.75	2973.68	3268.5	4699.15	8824
		-3.37	2424.41	3038.15	3320	3669.33	3099.5	2963.33	3107.25	4618.64	8705.25
		-3.36	2501.69	3110.96	3461.67	3586.12	3084.38	2982.11	3165.25	4493.73	8557
		-3.35	2536.44	3072.11	3514.33	3757.55	3065.25	2953.16	3138.75	4370.51	8407.75
		-3.34	2608.47	3086.53	3503.33	3803.76	3117.75	3020.88	3197.5	4249.49	8166.5
		-3.33	2680.34	3167.25	3521.67	3889.78	3116.62	3001.05	3262.75	4110.34	8103.5
		-3.32	2698.14	3336.59	3582	3889.98	3178.25	3021.58	3187.5	4063.56	7973.25
		-3.31	2773.22	3449.64	3648	4037.61	3188.62	3007.89	3157	3916.61	7901.25
		-3.3	2841.53	3437.31	3655.33	4090.62	3185.12	3060.53	3087.25	3836.95	7789.75
		-3.29	2888.14	3458.25	3749.67	4134.23	3194.38	3047.54	2984.75	3756.44	7713
		-3.28	2922.37	3555.01	3858.67	4308.26	3240.5	3028.77	2893.25	3687.63	7584.75
		-3.27	2939.32	3581.76	3866	4276.26	3302.25	3054.04	2890.75	3587.97	7260
		-3.26	2963.22	3701.33	3865.67	4357.07	3289.5	3032.81	2837.75	3449.66	7104.25
		-3.25	3030.51	3739.24	4052	4454.69	3305.38	3065.61	2946.25	3383.39	6910.25
		-3.24	3067.46	3739.01	4130.33	4561.51	3325.75	3129.47	2848.5	3314.75	6718.5
		-3.23	3124.07	3849.03	4149.33	4602.52	3365.25	3159.12	2755.5	3212.03	6516
		-3.22	3157.46	3859.5	4231	4716.54	3353.25	3152.98	2636	3187.8	6190.25
		-3.21	3261.36	3866.71	4401	4785.56	3355.5	3157.54	2647.5	3177.29	6172.25
		-3.2	3296.44	3951.15	4443.33	4783.56	3409.75	3124.21	2621.75	3091.02	5959.75
		-3.19	3432.03	4021.87	4352.67	4982.4	3455.75	3084.74	2553.75	3039.49	5823.25
		-3.18	3451.69	4060.71	4413.67	5073.61	3474.12	3075.61	2556	2994.41	5552.25
		-3.17	3509.83	4141.89	4543.33	5081.22	3473.38	3098.25	2604.5	2906.1	5478.75
		-3.16	3510	4173.3	4552.33	5226.45	3509.25	3127.89	2549.5	2857.12	5332.25
		-3.15	3578.64	4239.59	4646	5221.44	3524.12	3095.26	2604	2794.92	5160.5
		-3.14	3568.81	4309.37	4573.67	5375.88	3496.62	3144.91	2501.75	2718.81	4891.5
		-3.13	3577.63	4320.54	4691	5434.89	3511.75	3209.65	2487.25	2665.42	4733.75
		-3.12	3602.71	4374.51	4841	5564.91	3563.25	3192.28	2507.25	2625.08	4578
		-3.11	3614.41	4390.32	4930.67	5664.73	3559.12	3218.07	2395	2534.07	4430.5
		-3.1	3762.71	4455.69	4889.33	5723.34	3600.5	3181.23	2551.75	2472.03	4261.75
		-3.09	3813.05	4442.66	4978.67	5746.95	3523.75	3247.37	2481.5	2444.92	4071.5
		-3.08	3890.51	4489.42	5022.67	5858.77	3651.12	3291.93	2437.25	2433.22	4025
		-3.07	3897.12	4575.95	5078.67	5872.57	3606.62	3165.79	2428.25	2371.86	3927.75
		-3.06	3956.27	4583.16	5174.67	5986.4	3602	3113.86	2444.75	2373.05	3778.5
		-3.05	3985.76	4769.95	5214.67	6000.8	3696.5	3056.14	2347.25	2275.25	3654.5
		-3.04	4024.07	4771.34	5269.33	6029.21	3639.62	3189.12	2373.75	2281.19	3392.25
		-3.03	3991.69	4858.11	5448.67	5975.19	3650.25	3220.7	2296.75	2262.71	3242
		-3.02	4028.64	4879.74	5546.33	6020.6	3589.5	3190.7	2335	2186.44	3124.5
		-3.01	4067.12	4889.04	5691	6051.21	3560.62	3105.26	2342.25	2212.54	2984.5
		-3	4068.47	4898.81	5768	6126.23	3604.75	3143.86	2311	2173.22	2978
		-2.99	4119.66	5079.55	5685	6177.64	3579.38	3119.12	2372	2152.37	2827
		-2.98	4183.56	5076.76	5673.33	6284.86	3533.75	3061.58	2344.75	2121.02	2770.5
		-2.97	4110.34	5153.29	5804	6279.26	3521.25	3005.26	2327.5	2067.29	2681.5
		-2.96	4154.58	5273.78	5848.33	6223.24	3506.88	3035.97	2311	2072.03	2570.75
		-2.95	4179.15	5418.47	5828.33	6409.28	3512.62	3033.68	2377	2053.39	2446.5
		-2.94	4163.39	5437.08	5831.33	6290.06	3475.12	3004.04	2316.25	2032.37	2412
		-2.93	4181.53	5495.46	5880.33	6268.25	3504.75	2952.81	2308	2002.54	2242
		-2.92	4135.93	5447.78	5839	6184.44	3407.62	2901.75	2305.75	2022.71	2150.25
		-2.91	4154.91	5415.45	5710.67	6149.03	3412.5	2863.86	2237.75	1973.22	2032.5
		-2.9	4220.85	5548.5	5789	6150.43	3470	2755.44	2271.75	1942.71	2010
		-2.89	4156.95	5639.92	5641.67	6199.84	3419	2666.67	2197.75	1911.19	1897.5
		-2.88	4118.47	5710.86	5683	6131.63	3327.5	2648.95	2163.25	1877.97	1860.75
		-2.87	4055.76	5654.11	5657	6090.02	3190.88	2533.16	2139.25	1875.08	1753.25
		-2.86	3967.97	5695.51	5542.33	5866.57	3180.25	2507.89	2173.5	1859.49	1684
		-2.85	3936.95	5571.06	5654.33	5921.78	3079.75	2444.74	2064	1834.58	1656.75
		-2.84	3850.51	5588.74	5502.67	5829.57	2970.38	2394.04	2066.5	1817.63	1558.75
		-2.83	3784.92	5489.18	5584.33	5731.15	2852	2389.12	2051	1826.1	1495
		-2.82	3730.85	5500.12	5496	5669.93	2807.25	2262.28	2018.75	1796.44	1387
		-2.81	3635.59	5500.81	5350	5390.48	2687	2197.72	1933.5	1795.08	1328.5
		-2.8	3650.68	5430.8	5176.67	5281.26	2583.25	2101.75	1949	1781.36	1283
		-2.79	3556.61	5513.38	5047.33	5182.84	2524.12	2031.58	1938	1772.37	1275.25
		-2.78	3439.83	5411.26	4832.67	5171.03	2463.12	1905.09	1929.5	1721.36	1266.25
		-2.77	3382.71	5299.14	4727.67	5093.02	2367.88	1904.74	1862.25	1667.46	1227
		-2.76	3357.63	5196.79	4784	4881.18	2312.38	1913.51	1835	1613.05	1197
		-2.75	3225.25	5092.58	4714	4758.55	2146.38	1834.04	1763.75	1589.32	1171.25
		-2.74	3157.29	5032.57	4530.33	4562.71	2093.88	1812.63	1731.25	1570.51	1123
		-2.73	3122.71	4986.74	4448	4488.1	2020.38	1725.79	1710.75	1564.92	1083.25
		-2.72	2982.54	4886.02	4263.33	4286.06	1960.38	1721.4	1697.25	1511.53	1046
		-2.71	2818.98	4749.94	4118	4110.22	1903.25	1622.28	1663.5	1516.1	1054.5
		-2.7	2766.27	4621.07	3955	3959.99	1906	1606.84	1631.25	1474.92	1035.25
		-2.69	2700.85	4527.8	3822.67	3832.97	1813.12	1487.19	1545.75	1435.59	967
		-2.68	2586.27	4523.38	3718.33	3744.95	1722.75	1491.05	1476.5	1429.83	940.5
		-2.67	2475.42	4527.1	3674	3758.95	1710.38	1430.18	1514	1396.27	925.25
		-2.66	2377.8	4354.27	3531.67	3602.72	1640.25	1387.37	1418.25	1339.83	886.25
		-2.65	2301.02	4405.44	3349	3574.31	1534	1341.4	1433	1281.69	923.25
		-2.64	2222.2	4204.47	3282	3497.7	1485.62	1317.02	1398.5	1275.93	893.5
		-2.63	2191.36	4138.64	3181	3350.47	1427	1230	1420.5	1203.73	803.75
		-2.62	2053.05	4090.02	3064.33	3134.03	1364.5	1153.68	1358	1184.24	794
		-2.61	1960.68	3966.97	3054.67	2977.6	1281.62	1129.3	1301.25	1175.59	799.5
		-2.6	1911.86	3940.45	2907.67	2859.97	1220.88	1075.26	1260.5	1117.63	800.75
		-2.59	1834.75	3867.18	2647.33	2829.77	1206.75	1097.37	1259.25	1091.86	756.75
		-2.58	1756.1	3745.99	2497.67	2738.55	1165.5	1067.37	1257.25	1062.2	745.5
		-2.57	1653.73	3558.27	2441	2669.33	1154.75	1023.16	1239	1039.49	759.75
		-2.56	1553.9	3422.42	2290	2570.71	1115.38	1018.25	1163.75	994.237	737
		-2.55	1479.49	3227.26	2232.33	2395.88	1058.12	1068.95	1155.25	1005.42	707
		-2.54	1451.02	3256.8	2102	2305.86	1039.12	1011.75	1165.75	955.593	701.25
		-2.53	1380.85	3237.03	2029.33	2237.45	973.25	965.439	1100.75	958.136	673.5
		-2.52	1310	3165.62	1937.33	2035.81	966.625	937.368	1169.5	912.034	663.5
		-2.51	1210	3140.5	1813.33	1943.19	949.5	949.123	1161.5	915.085	657.25
		-2.5	1152.37	2946.03	1759	1946.39	895.625	900.702	1145.75	893.729	635.25
		-2.49	1173.05	2936.03	1707.67	1824.16	879.875	855.614	1089.75	888.983	603.75
		-2.48	1066.27	2817.86	1550.33	1761.55	876.5	827.368	1051.5	907.797	602
		-2.47	995.085	2811.12	1461	1627.33	901.125	813.158	1001.75	850.169	593.5
		-2.46	943.39	2595.25	1311.33	1571.71	880.625	817.544	960	840.508	581
		-2.45	916.949	2495.93	1278	1499.9	837.375	802.456	974.5	839.831	541.25
		-2.44	861.695	2430.57	1209.67	1429.29	821.5	750.702	928.5	811.864	552
		-2.43	821.356	2367.99	1110	1399.28	808.625	748.772	879.5	799.153	549.25
		-2.42	768.814	2350.31	1033.33	1377.28	756.125	791.228	856	807.627	528.25
		-2.41	757.627	2291.23	917.333	1304.86	769.125	774.912	849	791.186	523
		-2.4	739.322	2183.3	909.667	1248.45	743.125	751.053	825.25	774.237	504.75
		-2.39	664.237	2214.47	863	1251.65	718.875	765.088	863	733.559	450
		-2.38	618.475	2132.82	808	1187.04	700.5	747.719	828	726.61	466.75
		-2.37	606.441	2003.95	739.667	1174.43	722.75	776.491	855.75	706.441	439.25
		-2.36	562.881	1917.42	720.333	1104.62	719.125	728.07	844	691.695	429.5
		-2.35	507.797	1872.76	673	1048.41	701.5	722.456	814.25	680	430
		-2.34	503.39	1828.33	623.333	1007.6	701.125	746.14	825.75	689.322	414
		-2.33	456.949	1711.56	587	940.388	721.875	726.316	767.5	702.203	396.5
		-2.32	477.288	1599.44	623	892.378	705.375	757.193	742.5	712.203	355.75
		-2.31	438.305	1585.49	569.333	831.966	704.375	736.14	741.75	696.78	374.75
		-2.3	404.237	1507.79	534.333	771.754	710.5	699.649	693	677.119	372.25
		-2.29	379.492	1532.91	505.333	762.753	694.625	729.298	674.5	652.712	362.75
		-2.28	379.322	1505.23	451	730.146	712.625	706.842	630	644.237	355.25
		-2.27	355.593	1487.09	467.667	693.139	697.5	701.754	631.5	626.271	327.5
		-2.26	351.864	1491.51	410	672.134	702.125	698.246	611.5	651.356	305.25
		-2.25	358.644	1509.19	390.667	625.725	658	652.807	600.75	633.729	307.25
		-2.24	333.559	1411.49	353.333	599.72	700.875	630.877	607	630.339	280.25
		-2.23	312.373	1428.94	361.333	608.522	685.625	631.404	610.75	631.356	311.5
		-2.22	302.034	1378.23	384.667	589.918	666.625	643.509	585.5	615.254	292.5
		-2.21	301.695	1372.18	350	603.521	662.875	621.404	552.5	623.559	287.75
		-2.2	273.051	1316.59	332.667	574.515	671.75	595.263	564.75	598.983	281.25
		-2.19	266.949	1251.22	345.667	584.917	666.625	577.719	528.25	624.237	278.5
		-2.18	260	1246.8	319	546.909	716.5	541.579	509.5	564.407	277.75
		-2.17	240.169	1244.48	307	547.109	695.75	558.772	497.25	586.102	264.25
		-2.16	220.847	1220.98	277	562.513	657.625	587.018	508.5	594.746	266
		-2.15	253.051	1260.53	288	543.309	683.25	544.737	517.75	561.525	225
		-2.14	228.475	1240.29	272.333	554.111	643.25	565.965	484	580.508	250.25
		-2.13	207.966	1200.51	269.667	528.706	642.625	606.316	525.75	593.22	223.5
		-2.12	184.746	1151.2	268.333	506.501	626.875	618.07	525.5	566.78	206
		-2.11	194.237	1103.75	276.667	496.099	595.75	585.965	530	566.78	234.75
		-2.1	191.695	1118.4	280.333	505.501	605.375	576.14	563.75	560.508	239.5
		-2.09	178.644	1118.4	250	482.096	560	575.614	536.5	545.254	232.75
		-2.08	178.983	1062.81	259	474.895	572.75	578.596	561.5	558.136	227.5
		-2.07	165.424	1039.54	245	463.493	553.625	544.035	615.5	577.966	216.5
		-2.06	166.949	999.302	240.333	441.488	566.625	547.018	577.25	560.339	227.5
		-2.05	166.78	941.149	227	414.483	545.625	521.053	517	571.864	214.25
		-2.04	162.034	945.104	225.667	409.082	548.875	512.807	477.5	562.373	206.75
		-2.03	168.136	953.012	245.333	410.082	515	513.509	501.75	566.949	193.25
		-2.02	173.22	943.243	233.667	406.281	522.875	554.737	521.5	557.797	193.25
		-2.01	177.627	930.449	211.667	364.073	518.625	552.456	543.75	564.915	185.25
		-2	167.119	961.852	218.333	359.072	510.625	547.719	522.25	558.644	197.25
		-1.99	170.169	929.286	218.667	333.267	481.25	524.035	505	541.525	191
		-1.98	158.136	973.482	230.333	322.865	508.5	550.877	499.5	566.61	175.5
		-1.97	147.627	959.758	243.333	339.068	515	530	532.5	564.237	188.25
		-1.96	157.797	946.034	214	337.067	525.25	529.298	509	540.678	193.25
		-1.95	149.661	961.619	199	345.069	519	513.158	509.75	556.441	208
		-1.94	149.153	925.797	207	338.268	517.625	519.649	499.25	549.492	216.25
		-1.93	145.254	906.955	204.667	325.065	493.875	508.596	512	535.932	214.25
		-1.92	144.068	950.919	218	316.463	500.375	507.895	517.25	537.458	225.25
		-1.91	140.847	949.756	231.667	329.866	462.125	488.421	546.5	532.034	242
		-1.9	155.763	975.111	251.667	320.264	465.625	482.105	554.5	550	244.25
		-1.89	150.339	945.104	227.667	333.867	433.75	488.421	553.25	537.288	207.5
		-1.88	141.695	951.384	240	306.861	426.25	481.404	532.5	561.356	201.5
		-1.87	142.881	872.296	223.333	294.259	422.875	483.86	542	544.576	201.25
		-1.86	145.424	836.474	218	287.057	418.875	491.228	577.75	523.729	200
		-1.85	142.203	911.84	205.333	286.657	437.25	487.895	570.5	518.983	208
		-1.84	135.424	937.66	222.667	298.06	411.125	482.281	533.75	520.508	195.25
		-1.83	132.203	923.703	222.333	297.66	400.25	466.491	521.75	489.492	196
		-1.82	134.915	994.417	221.667	307.461	432	449.474	513	505.085	197.5
		-1.81	121.864	933.24	221.333	276.855	438.375	463.158	511	504.915	185.75
		-1.8	120	919.749	208	269.054	409.625	451.404	520.5	506.78	172.75
		-1.79	129.661	937.195	200	292.058	420.25	426.316	549.25	509.661	164.75
		-1.78	126.102	875.785	213.333	273.855	418	473.333	540.25	530.339	154.5
		-1.77	123.898	858.339	206.333	300.46	410.125	468.07	517.25	544.237	145.5
		-1.76	124.915	816.469	204.333	294.659	453.375	457.018	530.75	524.915	160.25
		-1.75	118.644	834.613	204	271.854	460.375	477.895	536.25	514.746	153
		-1.74	122.373	835.543	192.333	271.254	435.875	489.649	500	522.203	143.5
		-1.73	122.034	869.272	183	287.858	456.625	465.965	503.25	517.966	138
		-1.72	135.763	846.941	188	293.659	475.5	471.404	497.75	530.847	139.5
		-1.71	124.746	816.469	175.333	284.457	453.5	528.246	486.25	532.373	137.25
		-1.7	130.339	802.047	195.667	278.856	474.625	514.737	466.5	558.136	167.25
		-1.69	130	789.486	197.333	268.654	489.875	556.667	457	522.034	134.75
		-1.68	129.153	776.227	178.333	265.853	478.875	560.526	451.5	515.593	138.5
		-1.67	131.695	777.39	182.333	235.247	482.75	532.982	431.75	509.661	150.5
		-1.66	123.729	712.957	201.667	243.849	446.5	589.649	404.25	509.661	142
		-1.65	122.034	711.561	200.667	249.25	413.875	553.509	383.25	516.441	145.75
		-1.64	121.017	738.079	199	258.452	407.25	520	390	475.254	135
		-1.63	117.288	749.244	203.333	257.852	394	510.351	372.5	500.508	127.5
		-1.62	117.288	786.927	204	268.054	392	514.386	358.25	516.102	128.5
		-1.61	125.932	766.923	199	262.853	374.25	521.93	391.5	506.441	148.25
		-1.6	122.712	750.174	189	247.249	372	518.246	381.75	498.983	133
		-1.59	121.525	743.661	177.333	258.852	342.875	554.386	344.75	494.915	135.75
		-1.58	127.627	718.772	201.667	239.848	315.25	482.281	326.75	501.017	148
		-1.57	116.949	752.035	185	218.444	278.5	469.298	338	490	145.5
		-1.56	112.373	801.582	198.667	227.445	287.75	437.719	343.75	488.983	152.25
		-1.55	118.814	794.371	188.333	214.043	267.375	407.895	345	491.017	139
		-1.54	134.576	787.16	180.667	203.841	272.75	399.474	369.5	486.78	136.75
		-1.53	135.085	717.841	171.667	197.239	274.875	398.947	332.5	499.492	136.25
		-1.52	116.271	723.424	176.333	195.439	270.625	386.491	351.5	497.797	149
		-1.51	116.61	694.813	188.333	224.445	250.25	366.14	361	502.373	133.5
		-1.5	120.169	707.374	191	217.243	248.125	313.684	340.5	517.627	120.5
		-1.49	113.729	699.698	180	200.64	264.125	323.158	373	521.186	119.25
		-1.48	116.949	658.06	175.333	207.041	251.5	330.175	360.75	546.61	133.25
		-1.47	110.847	662.48	154.667	207.241	229.75	339.825	348.25	536.271	124.5
		-1.46	107.627	716.678	152.333	207.441	229.25	318.947	361	534.576	115.5
		-1.45	111.525	661.549	153.667	197.039	213.125	329.649	379	518.475	108
		-1.44	116.441	669.923	154.333	217.043	208.875	339.825	358.5	532.034	116
		-1.43	116.441	671.784	139	235.647	200.125	325.088	382	539.322	111
		-1.42	114.068	598.744	147.667	242.448	211.125	290.175	397.5	510.169	104.5
		-1.41	121.017	627.82	156	218.044	198.125	302.807	397.25	541.186	105.25
		-1.4	115.593	644.801	154.667	215.643	195.875	299.825	371.25	545.085	122.5
		-1.39	118.136	653.873	133	193.639	194.375	290.351	387.75	543.39	115
		-1.38	114.068	642.708	158.667	211.042	191.625	291.93	401	554.915	124.25
		-1.37	110.678	625.494	151	209.042	189.125	311.228	379.5	548.814	136.25
		-1.36	104.746	678.297	152.667	202.24	202.625	329.825	398.75	540.847	119
		-1.35	103.898	592.696	164.333	197.239	208.875	319.123	416	548.305	114.75
		-1.34	96.1017	603.396	151	186.237	195	291.93	411.75	542.542	127.25
		-1.33	108.983	706.211	151.333	191.838	204.625	310.175	416.75	578.814	127.5
		-1.32	107.288	657.827	130.667	196.639	193.75	285.789	385	587.288	132.25
		-1.31	105.085	590.835	132.333	197.84	205.125	278.596	354.75	584.068	133
		-1.3	104.068	544.778	147.333	174.635	197.125	250.702	376	557.797	160.5
		-1.29	105.593	525.006	157.667	184.237	183	268.421	403.25	550.508	163.25
		-1.28	105.593	529.891	147.667	172.034	172.125	286.842	409.75	534.068	151.25
		-1.27	109.492	541.289	151.333	176.635	175.125	289.649	425.5	551.017	156
		-1.26	106.271	559.665	154.667	182.637	173.25	256.667	434.25	537.627	156.75
		-1.25	111.356	537.799	152.667	180.036	183.625	248.772	431.5	551.695	149
		-1.24	112.034	513.375	154.667	178.636	188	251.579	409.75	526.441	164.25
		-1.23	101.356	522.447	161	201.44	190.625	275.789	445.5	508.644	170.25
		-1.22	104.915	526.634	150	204.041	203.875	262.632	441.5	555.085	155
		-1.21	107.797	545.708	146.667	192.238	202.75	277.368	422.25	568.644	159
		-1.2	103.051	508.723	165.333	186.237	191.125	323.684	401.5	569.153	177
		-1.19	110.678	484.299	141.667	183.037	187.375	335.088	416.5	580.508	196
		-1.18	107.627	535.939	149	180.836	191.125	325.965	418	583.051	198.75
		-1.17	111.017	535.939	139	211.842	189.875	294.912	469.25	615.763	194.75
		-1.16	108.983	515.701	144	221.644	183.625	340	495	592.881	225.5
		-1.15	111.525	488.253	150.667	215.243	201	361.053	487.5	619.831	201.25
		-1.14	121.356	523.378	180	184.837	201.25	312.105	462.5	633.559	208.5
		-1.13	118.305	477.786	168.333	213.443	215.75	342.632	492.5	639.322	207.5
		-1.12	126.271	479.181	197.333	239.048	229.125	335.614	452.75	660.339	190
		-1.11	137.288	497.092	227.667	244.249	245.125	327.018	454.5	656.441	202.25
		-1.1	144.237	562.224	233.333	269.054	269	317.368	455	667.797	232.5
		-1.09	143.051	507.327	218.667	255.251	281.5	316.14	437.5	659.831	227.5
		-1.08	150.169	522.447	207.667	290.658	275.875	337.193	471	674.068	220
		-1.07	163.559	494.301	208.667	268.254	270.75	401.404	438.25	646.271	237
		-1.06	139.831	502.908	180.333	269.254	299.125	364.211	439.25	657.119	212.75
		-1.05	131.017	467.551	213.667	294.059	309.5	374.386	482.25	612.542	229.75
		-1.04	150.339	484.764	215.333	304.661	321.75	358.947	494.5	635.932	252.5
		-1.03	154.746	513.608	222.667	297.66	330.375	348.947	490.5	657.627	250
		-1.02	186.441	510.119	216	289.258	331.875	345.789	501.75	665.424	249.5
		-1.01	194.576	512.445	237.333	279.856	326	376.491	554.25	684.746	269
		-1	168.305	565.015	216	281.456	315.75	395.088	546.25	725.763	233
		-0.99	202.881	547.104	201.333	292.459	292.75	417.193	535.75	681.186	283.25
		-0.98	197.119	607.351	220	348.27	312.375	437.193	550.75	687.627	244.25
		-0.97	192.881	633.636	193.667	374.875	336.875	453.509	543.5	687.966	266.25
		-0.96	181.864	633.171	210	360.272	352.75	459.298	556.5	735.593	260.5
		-0.95	175.593	610.607	233.333	377.475	367.875	428.596	593.75	721.864	245.75
		-0.94	193.39	666.899	246	391.878	393.875	444.211	561.75	714.915	258
		-0.93	209.322	695.511	268.333	378.276	398.625	450.877	617.75	733.051	230
		-0.92	213.729	738.776	252.667	376.075	430.75	440.702	604	739.492	239
		-0.91	238.305	709.002	231.333	363.473	428.375	494.386	587.25	747.797	219.5
		-0.9	255.593	659.223	217.667	377.876	423.875	495.263	637.5	748.475	249.5
		-0.89	240.678	719.004	211.333	416.683	463.875	510	649.5	767.627	241.5
		-0.88	242.373	749.011	215.333	367.273	490.625	528.947	660.75	726.271	244
		-0.87	264.915	758.549	227	392.879	503.625	562.982	667.75	747.797	227.25
		-0.86	260.678	764.364	220.667	444.889	493.875	561.579	623.5	742.542	243.5
		-0.85	270.508	699.232	244.667	473.495	482.875	561.754	659.5	740.339	216
		-0.84	304.237	735.287	256	448.69	503.75	611.228	687.25	752.203	248.25
		-0.83	303.559	638.521	278	452.09	541.25	630.526	728.5	808.983	283.25
		-0.82	285.085	682.95	303	450.69	591.5	662.982	702	774.237	256.25
		-0.81	290	705.746	309.667	454.891	581	661.93	708.5	813.39	241
		-0.8	294.237	734.822	261	464.293	578.25	742.105	701.25	771.356	238.5
		-0.79	300.678	640.382	263.333	469.694	588.375	749.825	720	733.898	248.25
		-0.78	328.305	715.98	288	534.107	603.375	787.193	786.75	752.712	258.5
		-0.77	325.932	697.139	316.667	499.1	597.625	757.544	801.5	776.949	235.25
		-0.76	304.576	653.873	292.667	526.905	602.125	752.982	763.75	790.847	239.25
		-0.75	314.576	722.028	298.333	558.112	626.125	779.123	704.25	784.746	246.25
		-0.74	299.661	755.059	324	513.303	630.625	810.351	765	801.356	234
		-0.73	306.78	736.683	321.667	488.298	627.5	818.421	821	774.576	242
		-0.72	304.915	681.554	299.333	492.298	618	849.649	779.75	761.864	239.5
		-0.71	294.576	691.324	330.333	553.911	621.75	865.263	764	813.39	249.25
		-0.7	311.525	702.489	304.667	590.518	630.875	874.912	719.75	778.475	244.5
		-0.69	313.729	711.793	281	573.115	622	890.175	658.25	811.356	266.75
		-0.68	324.407	697.604	315.667	573.115	676.875	874.211	688.75	831.525	252.75
		-0.67	302.034	697.837	315	540.908	726.5	948.421	671	784.915	262.5
		-0.66	329.492	719.47	305.667	562.713	684.25	956.316	696.25	811.356	273
		-0.65	326.78	689.695	339	545.709	692.375	942.632	724.25	770.339	249.75
		-0.64	319.831	686.671	371	545.309	698.375	880.877	729	782.881	241
		-0.63	360	720.633	386.667	552.11	699.875	910.351	716	781.695	239
		-0.62	335.085	754.594	407.333	558.712	699.875	875.088	777	773.729	259.75
		-0.61	287.797	771.807	406	535.907	729.625	932.456	801.25	774.915	241
		-0.6	298.644	732.961	417	518.504	709.375	955.088	792.5	762.712	266.75
		-0.59	304.746	779.484	418.667	576.515	695	866.316	745.25	755.085	284.5
		-0.58	301.695	721.796	418	584.117	742	967.018	723.75	773.898	316.5
		-0.57	302.881	755.99	392	611.122	717.375	873.158	772.5	792.712	259.25
		-0.56	280.508	704.583	383	643.529	749.125	906.14	746.5	801.186	266.5
		-0.55	263.22	671.086	377	632.326	787.875	960.175	763.75	804.746	258
		-0.54	256.102	724.82	389.333	569.314	708	914.035	727.5	828.136	264.75
		-0.53	242.881	673.645	430.333	520.304	714.25	904.561	781	810.169	275.5
		-0.52	263.39	691.091	455.667	508.702	680.5	871.93	754.25	854.237	271.75
		-0.51	284.576	707.606	381.333	513.303	666	902.982	794.75	845.085	271.75
		-0.5	288.814	715.748	371.667	539.108	660.125	915.789	826	891.525	287.5
		-0.49	328.644	696.906	402.333	617.123	695	826.316	803	913.559	288.25
		-0.48	307.966	694.348	400.333	578.316	645.5	817.368	747.5	879.322	293.75
		-0.47	307.797	716.911	452.333	555.511	633.875	845.439	744.25	899.831	304
		-0.46	311.017	734.124	421.667	626.725	634.5	861.579	760.25	904.407	304.5
		-0.45	300.339	749.942	397.333	629.126	611.625	810.175	743.5	935.424	294.75
		-0.44	308.814	732.496	437.667	555.711	608.875	766.316	731.5	904.068	314
		-0.43	312.712	749.477	470.667	552.911	644.125	777.018	729.5	878.475	378.5
		-0.42	330.678	683.647	418.333	511.502	607.125	710.877	752.25	906.441	377.75
		-0.41	305.254	681.787	364.667	505.101	619.625	702.632	749.25	909.322	382
		-0.4	306.949	701.559	384	544.909	632.75	744.211	734	974.576	389.75
		-0.39	298.475	735.753	391.333	505.501	628.5	744.912	791.75	972.881	425
		-0.38	306.61	686.904	435	481.296	603.625	718.246	793.75	1040.34	427.25
		-0.37	322.203	711.096	463.333	555.711	636.875	728.947	771	1021.69	444
		-0.36	335.085	715.05	439.333	591.918	625.5	763.158	668	1084.75	492
		-0.35	329.492	772.505	494.667	556.711	636.25	783.509	726.25	1085.93	489.5
		-0.34	360.678	730.868	493.333	577.315	676.75	797.193	799.25	1176.44	555.25
		-0.33	357.458	759.712	566.333	601.92	700	798.246	807.25	1257.63	575.75
		-0.32	362.203	819.028	613.667	625.525	755.625	838.596	947.75	1242.88	625.5
		-0.31	385.593	801.117	681.667	669.534	809	868.947	920	1286.61	650
		-0.3	393.559	882.531	753.667	752.55	815.625	896.14	1025	1352.71	698.5
		-0.29	442.881	865.783	882.333	892.378	875.75	971.579	1106.5	1374.41	775.5
		-0.28	504.407	918.586	892	889.978	866.75	1086.49	1129.25	1413.56	971.5
		-0.27	535.763	995.58	975.333	970.194	944	1125.44	1269.75	1520.85	1129.75
		-0.26	609.831	1084.9	1107.33	1042.01	1018.5	1193.33	1264.5	1647.8	1220
		-0.25	719.492	1157.01	1208	1279.46	1079.12	1210.35	1408	1857.12	1180.75
		-0.24	787.119	1221.91	1289.67	1417.28	1224.38	1322.11	1536.5	1956.44	1416.75
		-0.23	854.915	1309.61	1334	1493.5	1309.75	1444.04	1593.25	2043.9	1582
		-0.22	981.186	1551.76	1503	1545.11	1535.88	1674.21	1740.5	2188.81	1845.5
		-0.21	1200.17	1742.5	1785.67	1778.56	1794.62	1922.98	2060.5	2291.69	1973.75
		-0.2	1371.69	1852.52	2167.67	2292.06	2124.88	2085.79	2072	2681.02	2317.5
		-0.19	1567.12	2076.53	2594.33	2590.52	2394.5	2323.68	2477	3122.03	2705.5
		-0.18	1856.95	2465.46	2839.67	2865.57	2629	2863.16	2703.5	3456.1	3081.75
		-0.17	2119.49	2668.53	3349.67	3184.44	3166.5	3329.65	3084	4006.95	3576.5
		-0.16	2545.93	2975.34	3980.33	3680.94	3698.38	3707.19	3423	4534.41	4341
		-0.15	3232.71	3529.89	5131.33	4341.47	4439.75	4266.84	4102.25	5197.46	5269.25
		-0.14	4312.2	4350.08	6243.33	5315.06	5169.88	4923.51	4761	5933.05	6466.25
		-0.13	5446.44	5706.21	7150	6674.94	6230.12	5837.72	5716.25	7242.71	7842.5
		-0.12	6985.76	6750.41	8967	8011.8	7496.5	7091.75	7037.5	8916.95	9749.5
		-0.11	8935.93	8449.17	12471.7	10134.2	8755.38	8292.28	8329.25	10707.6	12357.8
		-0.1	12221.7	10816	15707.3	12514.3	10652.2	9646.67	10922.2	12652.4	15315.5
		-0.09	16271	13806.5	19562.3	16167.4	13429.6	11955.8	13713.8	15573.1	19656.5
		-0.08	21247.1	17121.9	25510.7	20423.5	16946.1	13731.4	17374.5	18341.2	23374.8
		-0.07	25038	20183.3	29865	26513.1	21212.1	15644	20989	19244.1	26403.5
		-0.06	23321.9	18530.6	26704	27435.7	21526.6	16063.3	19647	16545.3	21319
		-0.05	18263.1	15460.1	20706	18736.5	15774.8	13110.7	16199.2	13334.7	15351
		-0.04	14897.1	14010.5	15086.7	13529.7	12878.6	10907.4	13232.8	11175.8	11675.5
		-0.03	12676.1	12350.3	12818.3	11055.6	11273.6	9757.02	12168.8	9569.15	9092.25
		-0.02	10680.7	10471.7	11340.3	9504.7	9740.25	8775.79	10677.8	8340.17	7292.75
		-0.01	8988.47	9740.17	9219	8175.63	8624.75	7781.93	9848.25	7346.95	5844.25
		0	7552.71	8443.59	7614	6835.57	7337.75	6792.63	9039.75	6847.8	5193
		0.01	6466.61	7844.38	6730.33	6128.43	6144	6068.77	7807.5	6212.71	4684.25
		0.02	5746.95	7208.65	5898.67	4965.59	5102.75	5382.63	7227	5806.44	4599.5
		0.03	4797.63	6293.32	5364.33	4266.45	4473.38	4493.16	6489.5	5665.76	4102
		0.04	4505.08	5725.05	4922.33	4165.43	3802.88	4233.51	5806.5	5189.83	4084
		0.05	3943.73	5351.24	4729.67	3686.94	3500.75	3831.05	5072	4992.71	4158.75
		0.06	3913.05	5241.68	4274.33	3334.07	3436.88	3780	4986	5055.76	4305
		0.07	3663.56	5163.76	4406	3330.07	3359.88	3620.35	4804.75	5180.51	4643.75
		0.08	3913.56	5042.8	4515.33	3307.86	3307.88	3823.86	4474.25	5430.85	4963.5
		0.09	4024.58	5000.23	4978	3476.5	3440.75	3952.81	4777.75	5716.95	5389.25
		0.1	4401.02	5023.73	5456	4048.81	3820	4365.44	5038	6111.19	5862.75
		0.11	4780	5305.42	6435.33	4840.17	4243.12	4863.86	5205	6650.68	6491.5
		0.12	5632.54	5865.78	7285.33	5629.33	5122.25	5366.32	5601.5	7077.8	7428.5
		0.13	6504.91	6616.66	8184.33	6240.65	5724.25	6560.18	6268.5	7972.03	8457.75
		0.14	7141.36	6963.71	9209.33	7463.09	6737.38	7556.84	7096.75	8815.25	9425.75
		0.15	8201.02	8305.89	10673.7	9002	8032.62	9465.26	8300	9581.19	10182.2
		0.16	9199.83	8893.46	11323.3	10448.5	9323.12	10273	9186.5	10511.4	10670.5
		0.17	10591	10194.9	11836.3	11253.1	10463.9	11144.2	10389.8	11119.5	11522
		0.18	11458	11427.3	12486.3	11996.6	11293.5	11813.7	10975.8	11795.6	11261.5
		0.19	11766.8	12501.5	12537.7	11997.4	11989.5	11914.2	11358	11598.8	10975
		0.2	11571	12551.1	12249.7	11215.8	11427.5	10244.4	11979.8	10923.4	10598.2
		0.21	10039	12300.3	11021.3	9871.77	10235	9573.33	11840	10254.2	9084.25
		0.22	9254.24	10987.2	10219	8711.74	8943.12	8649.65	11096.5	9494.41	8268
		0.23	8281.19	10407.3	9156.33	8137.03	8279.25	8155.97	10144.8	9188.81	7969.75
		0.24	8053.9	9557.8	8737.33	7577.72	7930.88	7673.86	9887.25	9229.32	8075.5
		0.25	8325.59	9218.89	9656.67	7638.53	8095.38	7438.95	9492.75	9512.2	8610.25
		0.26	9153.73	9442.66	10481.3	7635.93	8198.88	7899.65	9471	10000.5	9724.5
		0.27	10033.6	10224.7	11974.3	8939.39	8894.5	8664.91	9489	11201.7	11345.2
		0.28	11624.2	10990.2	14211	10856.4	10361.6	10487	10397.2	12371.7	13636
		0.29	14031	12467.6	16474.7	13619.5	12336	12512.6	11338.8	13796.1	15290.2
		0.3	16468.8	13831.1	18582.7	15934.4	14689	15130.9	13191	15999.2	17865
		0.31	18371.7	16381	20518.3	18865.4	17117.9	17907	15964.8	16951.9	19851
		0.32	19354.4	17089.1	22661.7	21067.8	18709.4	19064.4	16848.8	17392.4	20088.5
		0.33	18364.4	17636.9	22536.3	21516.5	19741.6	19105.3	17807.5	16788	19354.8
		0.34	16716.9	16314.7	20272.3	20727.1	18430.4	18373.5	16714.8	15909	18336.8
		0.35	15500.5	15038.6	18891.7	19416.9	17005	16884	15920.5	15419.2	16750
		0.36	14906.3	14472.2	17685.3	17970	15975.8	15820.9	14613.8	15294.7	16117.2
		0.37	15478.8	14803	17651.3	17196.8	15107.1	15344.4	14191.8	16246.6	16724
		0.38	15918.5	15240.5	17740.3	16919.2	14596.6	14768.9	14671.2	17161.2	17795.2
		0.39	16503.9	16361.7	19608	17390.1	15102.2	14862.8	15482.2	17853.1	17667.5
		0.4	17590.5	17032.3	21162.3	18835.8	16244.8	15649.5	16851.8	19089	19008.5
		0.41	18270.2	18024	22758.7	19834.6	17086	17311.9	17814.8	19213.6	19458.5
		0.42	18904.2	18367.3	23131	20720.7	18274	18939.5	17740	19464.7	19826.8
		0.43	18397.6	19034.9	23176	20865.6	18633.8	19122.5	17900	20154.6	20754
		0.44	18743.6	19861.6	23898.7	21305.1	19656.5	20328.9	18421.5	20369.3	21880.2
		0.45	19436.9	20173.8	24919	22055.2	20649.9	22407.4	19142	21731	23159
		0.46	20591.2	20416.1	26752	23292.5	22409.1	23462.6	20695	22635.3	23421
		0.47	21434.9	20917	27540.7	25847.6	23242.9	25373	21497	22516.1	23691.8
		0.48	21785.9	21717.1	27581.7	28453.9	24210	26598.9	21404.8	21803.1	23604.2
		0.49	22156.6	21315.4	26851.7	27601.7	23569.2	25500.9	21400.8	22755.3	23180.5
		0.5	22846.1	21979.5	25332.7	25584.7	21971.8	23497.5	20495.2	23216.6	24059.2
		0.51	23874.2	23230.5	27492	22070.8	20300.9	21627.2	21347.2	24965.3	26059.5
		0.52	25359.8	24006	30310.3	20902	20208.2	21597.9	23162.2	26070.8	27562.8
		0.53	25935.8	24753.4	31792.7	21954.2	21044.8	21781.2	23568.5	26941	28596.5
		0.54	27452.9	26083	34633.3	22787.4	21963	22756.8	24493.5	28893.6	29672.8
		0.55	30135.4	27373.6	36193	23957.6	22887.8	23909.1	25548.2	30727.8	31552
		0.56	31152	28752	38870.3	26181	24671.1	24056.5	27556.2	31702.5	33049.5
		0.57	31940.2	29269.1	40349.7	28285.1	26370.5	26723.2	28633	33145.4	35025.5
		0.58	32585.6	30167.5	40982.7	32039.6	29070	30194.2	29041	33808	36994.2
		0.59	33332.2	31730.6	42459	35497.9	32718.8	34226.8	29963.5	34798.1	37334.5
		0.6	33043.2	31531.1	41206.3	39744.8	36701	39188.1	31411.2	34660	36202.2
		0.61	33493.6	33012.6	41682	43676.5	39353.8	42280.2	31957	35035.8	35977.2
		0.62	34722.7	32414.1	42111.7	46009.4	37931.4	40423.5	31680.2	36529.3	36951.8
		0.63	36916.6	33930.4	44078.7	44092.4	35876.2	37529.1	32400.5	38351.7	38893.2
		0.64	39597.6	36772.7	46305.7	38955.2	33462.1	35253	34038.5	40272.4	41329
		0.65	44133.9	38699.7	48993.7	36016.8	33590.1	34776.8	35661.5	42026.9	44955
		0.66	47110.8	42650.9	53885.3	36586.5	34844.8	36637.7	37833.8	45163.1	48244.2
		0.67	48336.4	44547.3	58018	38790	37180	37927.9	39518.5	47457.1	48968.5
		0.68	48586.4	45800.2	60015.3	41255.7	41363	41085.3	41672.2	49126.1	49278.5
		0.69	49548	46708.5	60170	44825.6	45640.1	45451.8	42189.8	49438.1	50055.5
		0.7	51159.2	49189.8	64028.7	49044.2	47464.4	49592.1	43820.2	51320.5	52367.8
		0.71	54226.6	52106.8	66780.7	52993.4	48586.5	50998.2	44765.8	52188.1	56331.5
		0.72	58418	55131	70109	53933.6	47037.8	49217.2	47743.2	55451.7	58449.5
		0.73	59484.2	57863.7	73445	53105.2	48330.4	49619.5	52578	60140.2	61772.5
		0.74	62983.2	62105.8	75921	51687.1	50474.8	51624.6	54908.5	63788	64469
		0.75	65984.1	68681.8	82764.7	55665.5	54886.6	56148.6	58449.2	67091.5	67762.2
		0.76	71007.6	75412.9	85956	59848.6	59242.4	59869.3	61202.8	71181.2	72073.2
		0.77	75258.5	86675.5	92132.3	65592.1	60792.2	62958.2	68198.8	76892.2	79073.2
		0.78	82998.8	97418.5	103191	68651.7	62051.5	65393.5	74311	84684.6	88670.8
		0.79	90678.8	112968	114209	71233.8	64527.6	68416.7	78502.8	93852.9	97864
		0.8	100499	130752	131992	73873.6	69629.8	74184.9	87761.2	105489	108179
		0.81	110924	154950	153984	81288.7	75057.9	80504	100540	118337	124684
		0.82	124081	177837	177221	90036.2	79050.6	84864.7	114275	132495	142794
		0.83	142109	208868	205092	98070.2	84275.1	93990	133688	153977	164564
		0.84	164772	237999	237073	105762	90853.2	103894	156781	181030	188471
		0.85	191798	273999	268796	117473	101704	115481	178281	211734	213674
		0.86	224701	314536	295659	129202	115614	129016	210849	242440	241280
		0.87	263668	334726	310734	145395	135594	145140	248930	272147	262002
		0.88	304180	330630	294665	160281	161452	162229	288391	295793	271900
		0.89	336918	296625	263089	181583	187397	185269	326679	304592	271228
		0.9	328565	233989	192591	198207	215433	208093	351612	291412	243236
		0.91	267583	160732	117764	215017	239331	227516	342655	244516	205641
		0.92	177994	93234	65252	221871	253252	234281	294570	179714	160109
		0.93	94933.6	47201.9	46658	219204	248068	227676	216276	107909	108820
		0.94	44806.3	22973	33033	206302	219439	210835	134240	52973.9	62743.8
		0.95	21665.9	10437.5	16247.7	185822	181590	187971	71796.5	22253.2	30878.2
		0.96	10812.7	4866.25	5344.67	157451	138908	159781	36304.8	10063.9	14797
		0.97	5629.49	2350.55	1660	123299	97114.1	121485	18747.5	4969.49	6733
		0.98	2947.12	1151.66	357.333	88035	63051.4	82664	10460	2552.2	3292.5
		0.99	1517.8	496.627	165	61367.7	36411.9	47099.3	5779.25	1320.51	1954
		1	915.254	189.114	49.6667	40690.9	18611.5	22318.9	3267.5	716.78	1406.5

## Sheet: Fig 3b
			Cos2(q)	DFT Conductance (log(G/G0))	STM-BJ Conductance (log(G/G0))
			1	-2.94	-3.02
			0.351	-3.835	-3.56
			0.0008	-4.46	-4.6

## Sheet: Fig 3c
					R5 0.0001 mM	R5 0.001 mM	R5 0.01 mM	R5 0.1 mM	R5 1 mM
				-5.5	1476	1696.9	1283.75	1452.5	1399.68
				-5.49	1248	1662.89	1175	1438.25	1347.87
				-5.48	1090	1602.53	1207.19	1422.75	1304.66
				-5.47	990	1557.52	1130.62	1357.5	1249.85
				-5.46	948	1581.19	1127.19	1335.5	1196.44
				-5.45	801	1553.85	1125.62	1322.75	1204.64
				-5.44	795	1555.85	1130.62	1331.75	1203.84
				-5.43	708	1568.86	1106.25	1334.5	1173.63
				-5.42	663	1593.2	1112.81	1369.5	1209.24
				-5.41	631	1664.22	1165.62	1385	1210.84
				-5.4	704	1660.55	1187.81	1366	1221.04
				-5.39	695	1675.89	1180	1392.75	1245.85
				-5.38	678	1720.91	1262.5	1416.75	1249.65
				-5.37	626	1738.25	1260.62	1496.75	1261.25
				-5.36	683	1805.6	1296.25	1533.25	1271.25
				-5.35	583	1833.61	1322.81	1511.75	1300.86
				-5.34	658	1879.29	1375.62	1587	1340.67
				-5.33	667	1886.96	1407.81	1645.25	1363.27
				-5.32	740	1990.66	1476.56	1665	1423.68
				-5.31	675	2028.68	1467.81	1651.75	1446.69
				-5.3	681	2044.68	1482.5	1712.75	1470.69
				-5.29	783	2101.03	1551.25	1727	1459.89
				-5.28	750	2115.04	1599.38	1783.5	1502.7
				-5.27	753	2165.39	1655	1839	1504.5
				-5.26	787	2155.39	1714.69	1855.75	1567.11
				-5.25	773	2249.75	1792.19	1885	1591.72
				-5.24	807	2317.11	1859.38	1942	1601.92
				-5.23	792	2372.79	1875.31	1980	1658.13
				-5.22	799	2366.12	1928.44	2038	1681.54
				-5.21	817	2457.49	1937.19	2054	1694.74
				-5.2	872	2482.83	1967.19	2117.25	1684.34
				-5.19	831	2559.52	2045	2128.75	1718.94
				-5.18	846	2608.54	2086.88	2182.5	1766.35
				-5.17	915	2626.88	2195	2201.5	1804.56
				-5.16	862	2647.88	2270.62	2308	1837.17
				-5.15	933	2694.23	2309.38	2284	1913.98
				-5.14	929	2849.95	2381.25	2401.5	1865.17
				-5.13	913	2890.63	2389.69	2419.25	1879.78
				-5.12	963	2936.65	2522.19	2504.5	1951.39
				-5.11	911	2904.97	2556.25	2533.25	1940.19
				-5.1	983	2979.66	2637.19	2607	1985.6
				-5.09	968	3126.38	2698.75	2614.75	2017
				-5.08	941	3150.05	2794.38	2671.75	2050.21
				-5.07	978	3222.41	2842.5	2799.75	2051.21
				-5.06	1006	3217.41	2888.75	2834.75	2071.01
				-5.05	1014	3327.78	2985.94	2886.5	2118.42
				-5.04	998	3337.45	3058.12	2992.5	2126.63
				-5.03	1051	3409.8	3146.88	2972.5	2175.64
				-5.02	1026	3523.51	3237.81	3059.5	2206.04
				-5.01	1002	3510.5	3306.25	3150.75	2249.05
				-5	1005	3618.87	3343.44	3212.75	2288.26
				-4.99	972	3653.88	3400.62	3283.25	2315.06
				-4.98	1061	3702.9	3544.69	3252.75	2329.87
				-4.97	1056	3737.58	3545	3342.5	2334.87
				-4.96	1045	3814.6	3616.56	3424.5	2418.48
				-4.95	1089	3890.63	3734.06	3429.25	2393.48
				-4.94	1173	3892.96	3864.06	3499.75	2423.48
				-4.93	1094	3926.98	3936.56	3620.25	2402.08
				-4.92	1115	3977.66	4010	3666.75	2405.28
				-4.91	1171	4033.01	4171.88	3695.5	2432.29
				-4.9	1172	4102.37	4220.94	3816	2466.29
				-4.89	1163	3951.65	4276.56	3757	2455.09
				-4.88	1225	4014.34	4315.94	3879.5	2505.9
				-4.87	1132	4045.01	4418.44	3870.25	2528.11
				-4.86	1241	4061.35	4541.56	3897.75	2533.91
				-4.85	1150	4009	4581.88	3968.5	2528.11
				-4.84	1257	4114.7	4620.31	4008.5	2556.31
				-4.83	1236	4130.38	4620.94	4071.25	2586.72
				-4.82	1193	4085.36	4750.94	4177	2605.92
				-4.81	1298	4083.69	4894.69	4191.75	2643.53
				-4.8	1231	4053.35	5011.88	4376.75	2626.13
				-4.79	1211	4134.04	5104.06	4427.5	2618.92
				-4.78	1263	4100.7	5182.81	4355.75	2702.54
				-4.77	1216	4089.7	5208.12	4449.75	2684.74
				-4.76	1313	4142.05	5278.75	4527.5	2689.74
				-4.75	1260	4159.72	5308.12	4509.25	2715.94
				-4.74	1290	4202.07	5380.31	4473.75	2730.75
				-4.73	1265	4279.43	5463.12	4537.5	2659.13
				-4.72	1251	4255.42	5359.06	4591	2714.54
				-4.71	1285	4183.06	5475	4658.25	2727.15
				-4.7	1311	4132.38	5525	4766.5	2756.55
				-4.69	1354	4121.04	5591.88	4774.25	2739.75
				-4.68	1340	4106.04	5680.94	4895.25	2718.74
				-4.67	1330	4161.72	5682.19	4931.25	2768.15
				-4.66	1329	4132.38	5826.25	5005.75	2766.15
				-4.65	1294	4151.05	5779.69	4996.25	2801.36
				-4.64	1362	4038.35	5940.94	5064	2827.77
				-4.63	1409	4087.7	5974.38	5077.5	2883.58
				-4.62	1441	4087.03	6034.38	5145	2826.17
				-4.61	1386	4099.7	6089.38	5202	2827.77
				-4.6	1347	4157.72	6231.88	5157	2864.57
				-4.59	1364	4107.7	6227.5	5193.25	2833.17
				-4.58	1371	4106.37	6410.94	5245	2892.78
				-4.57	1384	4056.69	6420.31	5259.5	2873.77
				-4.56	1441	4019.34	6595.94	5240	2897.98
				-4.55	1447	4085.36	6584.06	5282.5	2816.76
				-4.54	1406	4028.68	6650.31	5405.75	2828.37
				-4.53	1554	4025.01	6722.81	5395.5	2866.97
				-4.52	1357	3914.64	6687.81	5292.5	2872.17
				-4.51	1481	3892.96	6795.62	5342.75	2823.76
				-4.5	1517	3965.66	6859.69	5310.75	2811.16
				-4.49	1540	3941.98	7030.94	5365	2765.35
				-4.48	1537	4041.01	7010	5434.5	2791.36
				-4.47	1531	3953.65	7136.25	5420.25	2812.56
				-4.46	1500	3883.63	7140.94	5393.5	2738.95
				-4.45	1483	3877.96	7209.06	5338.75	2708.34
				-4.44	1578	3871.62	7053.44	5450.75	2702.34
				-4.43	1548	3816.61	7154.69	5423.75	2657.93
				-4.42	1597	3806.27	7197.81	5341.25	2692.14
				-4.41	1549	3700.57	7211.56	5457.75	2695.34
				-4.4	1626	3687.56	7303.44	5413.75	2639.33
				-4.39	1607	3720.24	7348.75	5451	2633.13
				-4.38	1531	3664.89	7366.88	5433.75	2547.51
				-4.37	1553	3649.55	7436.25	5389	2507.1
				-4.36	1655	3599.2	7462.19	5452.75	2489.3
				-4.35	1650	3692.9	7429.06	5511.25	2446.49
				-4.34	1634	3670.56	7430.62	5451.25	2439.29
				-4.33	1713	3573.52	7339.06	5481.5	2375.48
				-4.32	1694	3530.84	7365	5381.75	2353.87
				-4.31	1774	3476.83	7369.06	5337.25	2298.26
				-4.3	1655	3494.83	7309.38	5441.25	2329.07
				-4.29	1606	3486.83	7205	5395	2311.46
				-4.28	1709	3396.47	7197.19	5332.25	2274.86
				-4.27	1700	3319.11	7186.25	5281.75	2244.25
				-4.26	1633	3223.41	7132.81	5275	2220.64
				-4.25	1672	3198.73	7125.31	5237.25	2194.64
				-4.24	1532	3175.06	6983.75	5139.25	2249.25
				-4.23	1687	3075.02	6863.75	5075.75	2252.65
				-4.22	1622	3146.05	6847.19	4979.25	2175.64
				-4.21	1649	3094.7	6794.69	4913.75	2153.63
				-4.2	1640	3136.71	6678.12	4837	2107.02
				-4.19	1643	3082.36	6625.62	4778.75	2057.81
				-4.18	1663	3059.02	6628.12	4724.5	1980.2
				-4.17	1678	3016.01	6610.62	4683.5	2003
				-4.16	1740	2907.3	6485.62	4627	2035.21
				-4.15	1681	2864.62	6333.75	4548.25	1987.8
				-4.14	1809	2870.96	6289.69	4482.5	2012.8
				-4.13	1868	2841.28	6207.19	4424.5	1987.4
				-4.12	1898	2730.24	6130.31	4347	1931.99
				-4.11	1892	2712.24	6036.88	4393.5	1906.38
				-4.1	1790	2745.58	5982.81	4383.5	1884.38
				-4.09	1723	2651.55	5703.75	4341	1837.77
				-4.08	1724	2578.86	5632.5	4186.75	1811.76
				-4.07	1859	2563.19	5381.88	4077.75	1862.97
				-4.06	1817	2561.19	5320.62	4133.75	1870.57
				-4.05	1785	2527.51	5441.56	4039	1879.18
				-4.04	1833	2463.49	5395.94	3856.5	1815.96
				-4.03	1898	2369.79	5227.19	3728.75	1756.75
				-4.02	1742	2358.12	5120.94	3716.75	1734.15
				-4.01	1718	2316.44	5034.38	3722.25	1712.94
				-4	1758	2372.79	4925.94	3629.75	1692.34
				-3.99	1662	2364.79	4922.19	3548.5	1735.95
				-3.98	1649	2411.8	4783.75	3517.75	1724.14
				-3.97	1747	2373.12	4720.62	3439	1727.95
				-3.96	1675	2339.45	4557.19	3415.5	1705.94
				-3.95	1723	2333.78	4517.5	3312	1677.74
				-3.94	1652	2244.08	4444.69	3258	1726.35
				-3.93	1770	2186.06	4221.88	3226.25	1666.33
				-3.92	1660	2218.41	4255.62	3121.25	1730.35
				-3.91	1637	2189.4	4090.94	3068	1668.93
				-3.9	1705	2186.4	4000	3059	1671.33
				-3.89	1706	2136.71	3800	3069.25	1630.33
				-3.88	1597	2162.05	3670.62	3001.5	1663.53
				-3.87	1629	2130.04	3563.44	2891	1626.33
				-3.86	1600	2262.09	3329.69	2835.5	1639.33
				-3.85	1556	2233.08	3261.25	2869.5	1680.74
				-3.84	1661	2199.07	3143.44	2834.25	1723.54
				-3.83	1679	2200.73	3118.12	2828.75	1738.95
				-3.82	1707	2192.73	2967.5	2785.5	1773.55
				-3.81	1618	2122.71	2889.38	2783.25	1798.16
				-3.8	1645	2139.71	2885	2755.5	1753.95
				-3.79	1689	2117.37	2740.62	2662.75	1800.96
				-3.78	1618	2093.36	2670.62	2726	1860.77
				-3.77	1728	2021.01	2605.94	2674	1890.38
				-3.76	1655	1964.99	2554.06	2682	1934.39
				-3.75	1652	2061.02	2518.75	2609	1945.79
				-3.74	1687	2057.02	2444.06	2613.5	1921.58
				-3.73	1716	1990.66	2388.75	2548.75	1913.18
				-3.72	1769	1998	2302.5	2592.25	1932.59
				-3.71	1817	1949.98	2262.5	2554	1935.99
				-3.7	1782	1951.65	2273.12	2529	1979.6
				-3.69	1716	1920.64	2289.06	2446.25	2013.2
				-3.68	1698	1855.62	2275.31	2427	2061.41
				-3.67	1636	1834.28	2150.31	2327	2013.4
				-3.66	1736	1812.94	2197.19	2327	2058.41
				-3.65	1813	1824.61	2126.25	2413.5	2122.02
				-3.64	1667	1782.59	2141.25	2397.25	2173.83
				-3.63	1724	1760.92	2010.31	2418.75	2208.84
				-3.62	1680	1757.92	2031.88	2352	2262.25
				-3.61	1710	1715.91	1935.62	2328.75	2315.46
				-3.6	1684	1691.23	1900.62	2323	2357.87
				-3.59	1663	1721.24	1882.19	2408.25	2401.08
				-3.58	1591	1728.58	1834.06	2463.5	2324.06
				-3.57	1596	1708.9	1799.38	2483.5	2421.68
				-3.56	1699	1654.22	1796.88	2495.5	2457.69
				-3.55	1647	1580.19	1789.69	2525.75	2571.51
				-3.54	1694	1621.21	1757.5	2507.75	2618.32
				-3.53	1643	1644.55	1743.75	2526	2709.14
				-3.52	1567	1639.88	1657.19	2500	2732.95
				-3.51	1556	1664.22	1656.25	2547	2753.75
				-3.5	1532	1677.23	1606.56	2594.25	2722.54
				-3.49	1449	1611.54	1616.56	2650.25	2877.38
				-3.48	1571	1618.21	1556.56	2662.25	2862.77
				-3.47	1564	1586.86	1565.94	2755	2908.78
				-3.46	1549	1559.19	1511.88	2676.5	2954.79
				-3.45	1593	1511.5	1497.19	2719.5	3056.61
				-3.44	1585	1483.49	1471.56	2777.5	3100.02
				-3.43	1437	1485.5	1442.81	2776	3172.23
				-3.42	1595	1525.84	1426.25	2811.5	3260.25
				-3.41	1665	1515.51	1392.5	2815.75	3252.65
				-3.4	1520	1530.84	1358.75	2836.75	3358.47
				-3.39	1534	1520.84	1332.81	2804	3505.1
				-3.38	1544	1502.17	1286.56	2886.5	3546.91
				-3.37	1393	1530.51	1247.19	2917.5	3669.33
				-3.36	1403	1497.5	1262.5	2933	3586.12
				-3.35	1325	1523.84	1223.44	2972	3757.55
				-3.34	1195	1469.49	1228.75	2970.5	3803.76
				-3.33	1237	1390.46	1188.75	2973.25	3889.78
				-3.32	1262	1324.44	1191.25	3001.25	3889.98
				-3.31	1363	1302.1	1140.62	3013.5	4037.61
				-3.3	1319	1316.44	1109.38	3007	4090.62
				-3.29	1257	1246.42	1060.31	3064.25	4134.23
				-3.28	1230	1289.76	1044.06	2982.5	4308.26
				-3.27	1180	1149.72	977.188	3034	4276.26
				-3.26	1141	1138.38	950.312	3068.5	4357.07
				-3.25	1170	1081.03	924.688	3123.75	4454.69
				-3.24	1127	1121.37	929.062	3128.25	4561.51
				-3.23	1140	1049.02	924.062	3158.25	4602.52
				-3.22	1172	1077.36	905.312	3270.25	4716.54
				-3.21	1204	1046.68	854.688	3313.75	4785.56
				-3.2	1200	1053.68	827.188	3341.5	4783.56
				-3.19	1207	1050.35	796.562	3333	4982.4
				-3.18	1208	1036.68	782.5	3475	5073.61
				-3.17	1078	1045.02	757.5	3517.75	5081.22
				-3.16	1075	1003.33	728.438	3519.25	5226.45
				-3.15	983	950.317	758.438	3533.5	5221.44
				-3.14	1025	965.989	722.812	3533.25	5375.88
				-3.13	990	921.307	741.562	3564	5434.89
				-3.12	979	880.96	748.125	3592.75	5564.91
				-3.11	960	903.635	701.562	3718.25	5664.73
				-3.1	851	865.955	684.062	3682	5723.34
				-3.09	970	876.959	648.125	3704.75	5746.95
				-3.08	926	889.963	609.062	3736.25	5858.77
				-3.07	850	836.279	612.5	3828.75	5872.57
				-3.06	861	764.255	603.125	3842.5	5986.4
				-3.05	866	810.604	626.562	3821.25	6000.8
				-3.04	858	737.913	568.125	3761.25	6029.21
				-3.03	830	754.585	527.5	3782.25	5975.19
				-3.02	847	726.909	560.312	3820	6020.6
				-3.01	859	743.915	511.875	3861.25	6051.21
				-3	894	717.573	534.062	3915.25	6126.23
				-2.99	859	698.566	486.875	3902.75	6177.64
				-2.98	850	700.9	524.375	3811.75	6284.86
				-2.97	781	698.9	498.125	3830	6279.26
				-2.96	806	655.218	500.312	3820.75	6223.24
				-2.95	757	660.554	483.438	3775.75	6409.28
				-2.94	735	604.868	455.312	3741	6290.06
				-2.93	774	601.534	447.5	3708.75	6268.25
				-2.92	690	547.516	429.375	3739.25	6184.44
				-2.91	672	549.516	407.5	3767	6149.03
				-2.9	571	559.853	405.625	3599.75	6150.43
				-2.89	630	577.192	406.562	3481.5	6199.84
				-2.88	618	551.184	395.938	3386.5	6131.63
				-2.87	626	513.171	362.188	3304	6090.02
				-2.86	558	541.847	367.5	3302.5	5866.57
				-2.85	645	534.178	361.562	3153.75	5921.78
				-2.84	700	512.171	325	3196.25	5829.57
				-2.83	572	511.837	322.188	3052	5731.15
				-2.82	495	473.491	311.25	2986.25	5669.93
				-2.81	582	470.824	326.562	2853.25	5390.48
				-2.8	590	473.158	306.25	2777	5281.26
				-2.79	539	501.834	310.312	2674.25	5182.84
				-2.78	547	487.496	288.125	2548.25	5171.03
				-2.77	540	492.498	295.312	2508.75	5093.02
				-2.76	695	476.492	282.812	2413.75	4881.18
				-2.75	662	462.487	282.812	2266.5	4758.55
				-2.74	672	471.824	289.062	2215	4562.71
				-2.73	618	465.822	259.688	2138.75	4488.1
				-2.72	565	438.813	264.688	2086.25	4286.06
				-2.71	559	436.479	260	1977.75	4110.22
				-2.7	575	435.478	243.75	1916.25	3959.99
				-2.69	659	407.469	233.125	1839.5	3832.97
				-2.68	614	390.463	231.875	1742	3744.95
				-2.67	546	393.464	243.125	1770	3758.95
				-2.66	529	375.792	240.938	1689.75	3602.72
				-2.65	560	411.137	221.25	1640.25	3574.31
				-2.64	498	364.455	223.125	1583	3497.7
				-2.63	521	364.788	205.625	1551	3350.47
				-2.62	452	368.123	213.125	1464.5	3134.03
				-2.61	512	354.118	219.688	1369.25	2977.6
				-2.6	492	347.783	218.438	1345.75	2859.97
				-2.59	479	332.111	198.438	1339.25	2829.77
				-2.58	470	344.782	205.938	1240.5	2738.55
				-2.57	458	327.776	211.875	1181.75	2669.33
				-2.56	394	315.105	215	1162.5	2570.71
				-2.55	405	299.767	210.625	1118.25	2395.88
				-2.54	382	285.762	223.125	1080.75	2305.86
				-2.53	444	288.763	211.562	1022.25	2237.45
				-2.52	449	311.104	209.375	956	2035.81
				-2.51	418	293.765	208.75	882.75	1943.19
				-2.5	394	302.434	208.125	852.75	1946.39
				-2.49	339	313.771	196.562	813.5	1824.16
				-2.48	343	300.1	201.562	825.75	1761.55
				-2.47	339	306.102	195.625	804.5	1627.33
				-2.46	322	266.422	181.25	795.75	1571.71
				-2.45	318	288.763	182.188	718	1499.9
				-2.44	310	273.091	170.312	694	1429.29
				-2.43	337	246.082	159.688	637.75	1399.28
				-2.42	312	250.75	160.312	586.75	1377.28
				-2.41	319	277.759	140.625	583.75	1304.86
				-2.4	347	238.746	165	577	1248.45
				-2.39	373	234.078	162.188	578	1251.65
				-2.38	386	255.752	153.75	565	1187.04
				-2.37	325	248.416	148.75	565.5	1174.43
				-2.36	352	258.419	145.938	531	1104.62
				-2.35	350	277.426	144.062	534.75	1048.41
				-2.34	337	267.756	136.25	473.5	1007.6
				-2.33	335	230.41	140.938	439.25	940.388
				-2.32	390	220.073	140	478	892.378
				-2.31	358	235.078	132.812	458.5	831.966
				-2.3	332	209.403	135.625	432.5	771.754
				-2.29	281	228.409	136.875	400.75	762.753
				-2.28	334	222.407	125.625	389	730.146
				-2.27	347	229.743	125	399	693.139
				-2.26	317	211.404	131.25	400	672.134
				-2.25	316	193.064	129.062	406.75	625.725
				-2.24	313	215.072	112.188	384.5	599.72
				-2.23	344	198.066	102.188	360.25	608.522
				-2.22	362	247.749	105.938	349.75	589.918
				-2.21	301	276.092	99.0625	344.5	603.521
				-2.2	286	278.76	94.6875	337.25	574.515
				-2.19	286	337.446	96.5625	335	584.917
				-2.18	310	323.775	93.75	329.75	546.909
				-2.17	272	237.746	98.4375	340	547.109
				-2.16	299	207.069	96.25	337	562.513
				-2.15	302	216.739	105.625	300	543.309
				-2.14	309	218.073	100.938	306	554.111
				-2.13	249	189.73	94.375	290.5	528.706
				-2.12	282	178.393	88.125	291	506.501
				-2.11	282	196.065	90.9375	264.5	496.099
				-2.1	280	211.404	83.125	263.5	505.501
				-2.09	303	191.397	83.75	254	482.096
				-2.08	328	182.394	97.1875	255.5	474.895
				-2.07	395	174.391	88.125	268.5	463.493
				-2.06	300	160.387	99.375	271.25	441.488
				-2.05	307	182.728	78.4375	252.25	414.483
				-2.04	272	182.728	92.8125	255	409.082
				-2.03	283	184.061	103.438	249	410.082
				-2.02	306	184.728	94.0625	274	406.281
				-2.01	298	183.061	113.125	246	364.073
				-2	283	173.058	130.938	251.5	359.072
				-1.99	276	188.396	102.812	247.25	333.267
				-1.98	278	163.388	111.875	240.5	322.865
				-1.97	245	171.724	112.812	244	339.068
				-1.96	289	165.388	101.562	257.5	337.067
				-1.95	346	183.061	127.812	234.25	345.069
				-1.94	342	170.057	122.188	226	338.268
				-1.93	359	192.064	114.062	236.5	325.065
				-1.92	287	207.402	125.938	230	316.463
				-1.91	340	211.737	130.938	221.25	329.866
				-1.9	342	215.405	139.688	226.75	320.264
				-1.89	324	203.735	144.688	218.5	333.867
				-1.88	364	218.406	157.812	232	306.861
				-1.87	373	246.082	174.062	223.25	294.259
				-1.86	430	240.747	212.5	209	287.057
				-1.85	396	212.404	221.562	204.75	286.657
				-1.84	356	211.07	217.188	224.25	298.06
				-1.83	312	239.747	209.688	219.25	297.66
				-1.82	337	218.74	200.625	209.25	307.461
				-1.81	392	229.743	214.062	202.25	276.855
				-1.8	380	262.087	226.25	196.25	269.054
				-1.79	320	260.754	220.312	192.5	292.058
				-1.78	296	265.755	213.125	220.5	273.855
				-1.77	353	257.419	228.438	207	300.46
				-1.76	341	223.074	236.875	215.75	294.659
				-1.75	336	228.076	179.688	205.25	271.854
				-1.74	263	215.405	169.375	200.75	271.254
				-1.73	267	204.735	141.562	224.75	287.858
				-1.72	283	189.396	141.562	225.5	293.659
				-1.71	277	193.731	115.312	206.75	284.457
				-1.7	310	172.724	135.938	197.25	278.856
				-1.69	228	159.386	128.125	190.75	268.654
				-1.68	217	159.053	120.938	186.5	265.853
				-1.67	274	149.383	127.188	185	235.247
				-1.66	254	135.712	110	175.25	243.849
				-1.65	243	137.046	97.1875	191.25	249.25
				-1.64	250	136.379	95.3125	176.5	258.452
				-1.63	253	133.044	88.75	188.5	257.852
				-1.62	260	131.377	108.75	184.75	268.054
				-1.61	260	139.38	102.188	175.5	262.853
				-1.6	201	124.708	100.312	172.25	247.249
				-1.59	189	128.043	106.25	178.75	258.852
				-1.58	211	129.376	103.438	183	239.848
				-1.57	225	120.373	108.438	175	218.444
				-1.56	245	128.71	91.25	159.25	227.445
				-1.55	237	120.707	89.375	167.25	214.043
				-1.54	254	118.373	97.8125	167.5	203.841
				-1.53	232	114.705	99.0625	169.5	197.239
				-1.52	235	112.371	91.5625	160.5	195.439
				-1.51	249	115.372	83.125	186.25	224.445
				-1.5	247	125.042	85	158	217.243
				-1.49	225	129.376	84.0625	167	200.64
				-1.48	234	122.041	77.8125	154	207.041
				-1.47	216	96.6989	72.5	148.25	207.241
				-1.46	215	113.371	73.4375	140	207.441
				-1.45	228	98.0327	78.125	154.75	197.039
				-1.44	207	110.37	87.1875	164.25	217.043
				-1.43	228	99.6999	71.25	169	235.647
				-1.42	218	84.028	74.0625	159.75	242.448
				-1.41	191	87.3624	76.5625	146.25	218.044
				-1.4	229	78.6929	84.6875	145.5	215.643
				-1.39	174	88.0293	88.125	145.25	193.639
				-1.38	212	86.3621	78.4375	153.25	211.042
				-1.37	158	92.3641	91.25	152	209.042
				-1.36	186	92.3641	84.6875	135.75	202.24
				-1.35	188	89.6966	85.9375	150	197.239
				-1.34	181	84.6949	99.6875	148	186.237
				-1.33	135	70.0233	94.0625	152.75	191.838
				-1.32	188	85.0283	89.375	156.25	196.639
				-1.31	175	100.7	84.0625	137.25	197.84
				-1.3	204	86.6956	77.1875	137.75	174.635
				-1.29	162	102.367	88.4375	149.25	184.237
				-1.28	170	105.035	74.0625	151	172.034
				-1.27	172	103.034	72.1875	141	176.635
				-1.26	186	95.0317	79.0625	132.25	182.637
				-1.25	186	113.038	84.0625	133.25	180.036
				-1.24	182	99.033	95.3125	134.25	178.636
				-1.23	193	97.6992	80.625	124.75	201.44
				-1.22	187	96.3655	79.0625	133.25	204.041
				-1.21	166	99.033	78.4375	139.75	192.238
				-1.2	174	119.373	88.75	136.25	186.237
				-1.19	212	119.04	90.3125	128	183.037
				-1.18	200	110.037	88.4375	126.5	180.836
				-1.17	249	105.368	100.312	145.25	211.842
				-1.16	227	91.0303	110.625	142.25	221.644
				-1.15	252	103.701	112.5	127.75	215.243
				-1.14	235	110.704	102.188	132	184.837
				-1.13	221	120.04	116.25	144	213.443
				-1.12	236	126.709	114.062	143	239.048
				-1.11	253	148.383	129.375	139.25	244.249
				-1.1	235	124.708	135.938	138.5	269.054
				-1.09	292	133.044	133.438	160	255.251
				-1.08	270	137.713	144.688	145	290.658
				-1.07	297	148.716	146.562	154.25	268.254
				-1.06	315	143.048	146.875	147.25	269.254
				-1.05	322	164.055	161.562	150.75	294.059
				-1.04	319	162.054	165.938	150.75	304.661
				-1.03	287	151.717	172.188	155.5	297.66
				-1.02	254	180.393	187.812	164.75	289.258
				-1.01	252	179.393	172.812	170.5	279.856
				-1	257	174.725	196.25	184.25	281.456
				-0.99	235	185.062	208.438	199.25	292.459
				-0.98	256	181.394	220.312	222.5	348.27
				-0.97	307	204.401	199.375	206	374.875
				-0.96	322	205.068	206.562	209.5	360.272
				-0.95	315	217.406	241.875	220.5	377.475
				-0.94	317	227.743	272.188	257	391.878
				-0.93	298	219.073	280.312	259.25	378.276
				-0.92	287	236.746	273.75	272.75	376.075
				-0.91	310	266.089	298.125	296.75	363.473
				-0.9	262	266.422	327.5	286.25	377.876
				-0.89	320	251.084	304.688	277	416.683
				-0.88	302	235.078	314.688	308.5	367.273
				-0.87	414	220.74	316.562	290.5	392.879
				-0.86	489	228.076	338.75	255	444.889
				-0.85	419	224.075	346.562	267	473.495
				-0.84	408	232.744	348.75	310	448.69
				-0.83	445	226.409	354.688	323.5	452.09
				-0.82	552	226.409	348.438	325.25	450.69
				-0.81	575	250.083	336.562	312.5	454.891
				-0.8	527	262.754	370.312	307.75	464.293
				-0.79	530	280.093	413.125	312.25	469.694
				-0.78	499	294.431	401.875	322.25	534.107
				-0.77	526	314.105	415	342	499.1
				-0.76	664	339.446	464.688	327.5	526.905
				-0.75	571	322.107	452.5	312.75	558.112
				-0.74	584	356.452	448.125	373.5	513.303
				-0.73	547	364.788	456.875	359.5	488.298
				-0.72	574	333.111	444.375	374.5	492.298
				-0.71	527	309.436	483.75	387	553.911
				-0.7	515	304.768	456.25	404.5	590.518
				-0.69	552	342.781	461.562	409.75	573.115
				-0.68	633	331.11	518.75	365	573.115
				-0.67	562	337.779	409.375	361	540.908
				-0.66	493	346.115	440.312	404	562.713
				-0.65	577	338.113	474.375	375.75	545.709
				-0.64	605	333.778	444.062	408	545.309
				-0.63	607	325.775	438.438	393.5	552.11
				-0.62	481	323.108	422.5	443.75	558.712
				-0.61	512	351.784	407.188	524.5	535.907
				-0.6	592	379.126	415.625	507.75	518.504
				-0.59	519	341.447	407.188	486.5	576.515
				-0.58	634	363.788	402.5	453.75	584.117
				-0.57	559	358.119	387.188	458.75	611.122
				-0.56	599	363.454	365.312	473	643.529
				-0.55	478	397.466	349.062	502.5	632.326
				-0.54	526	372.124	392.5	464.25	569.314
				-0.53	705	359.453	377.812	457.75	520.304
				-0.52	643	359.787	322.812	469.25	508.702
				-0.51	473	353.451	320.625	435.75	513.303
				-0.5	566	335.779	349.688	415.5	539.108
				-0.49	730	343.781	356.25	445	617.123
				-0.48	761	348.783	355.625	422	578.316
				-0.47	607	359.453	360.625	459.5	555.511
				-0.46	626	415.472	355.312	440.25	626.725
				-0.45	628	397.132	372.5	458.75	629.126
				-0.44	648	368.123	392.812	463.5	555.711
				-0.43	552	356.452	417.5	448	552.911
				-0.42	601	379.793	383.125	440.75	511.502
				-0.41	648	359.12	423.75	459.75	505.101
				-0.4	758	398.8	421.562	459.25	544.909
				-0.39	633	402.801	425.312	409.25	505.501
				-0.38	625	452.151	416.562	419	481.296
				-0.37	623	489.163	464.062	472.75	555.711
				-0.36	677	454.151	477.5	467.25	591.918
				-0.35	647	467.156	483.125	482.5	556.711
				-0.34	660	543.514	488.125	474.75	577.315
				-0.33	645	495.165	483.125	454	601.92
				-0.32	697	524.842	470.938	477	625.525
				-0.31	645	602.201	491.875	521.75	669.534
				-0.3	674	630.21	540	571.5	752.55
				-0.29	819	608.203	572.5	627.75	892.378
				-0.28	866	648.549	556.562	603.75	889.978
				-0.27	953	681.56	645.312	651	970.194
				-0.26	1176	740.914	704.375	706.5	1042.01
				-0.25	1219	781.594	808.75	818	1279.46
				-0.24	1130	882.961	875.938	797.5	1417.28
				-0.23	1385	972.991	1030.62	942.75	1493.5
				-0.22	1570	1113.7	1085	1012.5	1545.11
				-0.21	1489	1337.78	1299.69	1191.25	1778.56
				-0.2	1552	1614.54	1422.5	1443.5	2292.06
				-0.19	1718	2044.01	1506.88	1610.75	2590.52
				-0.18	2135	2168.06	1626.88	1857	2865.57
				-0.17	2789	2287.76	1860.31	2161	3184.44
				-0.16	3210	2579.53	2195.31	2614	3680.94
				-0.15	3765	2795.6	2570.94	3037.25	4341.47
				-0.14	3877	3228.41	3044.06	3494.25	5315.06
				-0.13	4784	3863.95	3545.94	4449.5	6674.94
				-0.12	5376	4704.57	4360.62	5562.25	8011.8
				-0.11	7173	5774.92	5304.38	6988.5	10134.2
				-0.1	8468	7393.13	7037.5	9852.5	12514.3
				-0.09	10075	9544.18	8923.12	12993.8	16167.4
				-0.08	12475	12149.7	11448.4	16412.8	20423.5
				-0.07	14937	15540.5	13881.9	20696.2	26513.1
				-0.06	17937	17612.9	15805	25287	27435.7
				-0.05	16867	15410.5	14786.2	21559.2	18736.5
				-0.04	14647	13470.5	12648.4	17304.2	13529.7
				-0.03	13320	11796.9	12105.6	14574.2	11055.6
				-0.02	12247	10419.1	11087.5	12489.8	9504.7
				-0.01	9882	9504.5	9944.06	11066.5	8175.63
				0	9497	8377.79	8503.12	9264	6835.57
				0.01	8691	7467.49	7914.06	8350.25	6128.43
				0.02	8079	6695.23	6960.62	7767.5	4965.59
				0.03	7027	6055.02	6248.75	6854.25	4266.45
				0.04	6527	5738.58	5879.38	5808.75	4165.43
				0.05	6324	5071.69	5301.56	5426.25	3686.94
				0.06	6200	4628.21	4643.44	5010.75	3334.07
				0.07	5484	4369.79	4401.56	4667.25	3330.07
				0.08	5248	4264.42	3972.5	4135.5	3307.86
				0.09	5264	4281.76	3662.5	4131	3476.5
				0.1	4809	4113.37	3549.38	3996.25	4048.81
				0.11	4522	3909.97	3773.75	4349.25	4840.17
				0.12	4711	4387.8	4173.12	4790.25	5629.33
				0.13	5439	4618.87	4425.31	5346.5	6240.65
				0.14	5538	5200.07	4870	6035.5	7463.09
				0.15	6506	5646.55	5597.5	6674	9002
				0.16	7017	5882.63	6016.88	7389.5	10448.5
				0.17	7847	6552.52	6721.56	8634	11253.1
				0.18	7953	7492.83	7683.75	10109	11996.6
				0.19	9342	8725.24	8549.06	10916.2	11997.4
				0.2	10702	9213.74	9222.81	11811.5	11215.8
				0.21	10493	9247.42	10400	12014	9871.77
				0.22	10515	8881.96	10755.6	11486.5	8711.74
				0.23	10574	8498.83	10292.5	10367.5	8137.03
				0.24	9692	7690.56	9351.88	9234.5	7577.72
				0.25	8817	7005.34	8309.06	8339.75	7638.53
				0.26	7518	7161.39	7330.94	8157.5	7635.93
				0.27	8306	7523.84	6929.69	8361	8939.39
				0.28	8676	7419.47	7355.31	8857.5	10856.4
				0.29	9004	8095.7	8017.81	10197.8	13619.5
				0.3	9603	9357.45	8959.69	11716	15934.4
				0.31	12356	11855.6	10959.1	13815	18865.4
				0.32	14281	14597.2	13268.4	16433.5	21067.8
				0.33	16057	17271.1	15198.4	17927.2	21516.5
				0.34	17846	18551.5	16175	18970.8	20727.1
				0.35	18240	18748.9	17174.1	19192.5	19416.9
				0.36	17695	17467.8	16096.9	18293.8	17970
				0.37	16316	15829.9	14154.1	15561	17196.8
				0.38	15383	15014.7	12859.1	14316	16919.2
				0.39	15754	14281.8	12057.8	14180.8	17390.1
				0.4	16393	13778.6	12057.5	15685.8	18835.8
				0.41	15925	14429.8	12896.6	16834.8	19834.6
				0.42	17215	16384.8	14444.7	18067.5	20720.7
				0.43	17792	16559.9	15789.4	18699	20865.6
				0.44	19197	16104.7	16774.1	18971.5	21305.1
				0.45	21111	16559.9	17206.2	19028	22055.2
				0.46	19936	17151.4	17413.8	19087.5	23292.5
				0.47	21263	18088.7	17829.7	20335	25847.6
				0.48	20933	19170.4	18071.6	21324	28453.9
				0.49	21924	19478.2	19269.1	21674.5	27601.7
				0.5	21082	20346.8	20056.2	22150	25584.7
				0.51	21933	20913.3	19995.6	21597.2	22070.8
				0.52	21017	20371.8	19703.4	21852	20902
				0.53	21539	20522.2	19800	21864.8	21954.2
				0.54	23053	21879.6	20104.1	22583.8	22787.4
				0.55	24258	23487.8	20988.1	23776	23957.6
				0.56	23797	24890.6	21937.5	24743.8	26181
				0.57	26724	26683.6	23759.7	27202.8	28285.1
				0.58	27293	30029.7	26000	29208	32039.6
				0.59	28257	32458.5	27527.2	29843	35497.9
				0.6	30084	34279.4	29050.9	32606.5	39744.8
				0.61	30463	35163.4	29671.6	34442.8	43676.5
				0.62	32416	36451.5	30754.4	34561.2	46009.4
				0.63	34680	36300.8	30466.6	32689.5	44092.4
				0.64	32509	34117	30295	32467.5	38955.2
				0.65	33333	33854.9	30574.4	32535.5	36016.8
				0.66	34110	35930.3	31644.4	33429	36586.5
				0.67	36726	38029.3	33281.9	35165.5	38790
				0.68	37069	40409.5	35468.8	37109.2	41255.7
				0.69	39471	43894.6	39330.3	40061.2	44825.6
				0.7	43022	47400.1	42554.1	41460.8	49044.2
				0.71	43569	50521.5	45089.1	43423	52993.4
				0.72	46902	52513.2	44695.3	45483.8	53933.6
				0.73	47953	51246.7	42742.8	47147.8	53105.2
				0.74	47619	51746.9	45037.2	47322.8	51687.1
				0.75	50000	54520.2	47656.9	49541.8	55665.5
				0.76	50142	58581.2	50586.2	52458.5	59848.6
				0.77	52512	63342.8	53520.3	56596.8	65592.1
				0.78	55769	65923.6	56504.4	57033.2	68651.7
				0.79	62313	67968	58334.4	60343.5	71233.8
				0.8	65658	69139.7	59676.2	63537	73873.6
				0.81	67239	73762.2	63766.9	68091	81288.7
				0.82	68842	83612.2	65328.1	75679.8	90036.2
				0.83	73537	90428.8	71348.8	80317	98070.2
				0.84	81332	96449.5	74207.8	85532.2	105762
				0.85	86307	103370	79476.6	92774.8	117473
				0.86	93665	112712	85307.8	104168	129202
				0.87	98925	123592	92446.6	116039	145395
				0.88	111136	137406	98518.8	132408	160281
				0.89	123541	150744	113357	146418	181583
				0.9	139294	166609	125947	161130	198207
				0.91	160627	181518	140448	174955	215017
				0.92	189584	204786	161042	195182	221871
				0.93	223587	238214	184241	210412	219204
				0.94	254664	273932	214889	231011	206302
				0.95	288749	296594	252073	238238	185822
				0.96	321269	312333	282326	233778	157451
				0.97	340178	302327	308928	214493	123299
				0.98	340923	269970	315555	183534	88035
				0.99	291394	219454	289397	145515	61367.7
				1	208168	155138	224561	104203	40690.9

## Sheet: Fig 3e
	-6	-5.99	-5.98	-5.97	-5.96	-5.95	-5.94	-5.93	-5.92	-5.91	-5.9	-5.89	-5.88	-5.87	-5.86	-5.85	-5.84	-5.83	-5.82	-5.81	-5.8	-5.79	-5.78	-5.77	-5.76	-5.75	-5.74	-5.73	-5.72	-5.71	-5.7	-5.69	-5.68	-5.67	-5.66	-5.65	-5.64	-5.63	-5.62	-5.61	-5.6	-5.59	-5.58	-5.57	-5.56	-5.55	-5.54	-5.53	-5.52
-6	1	0.82856	0.83447	0.83557	0.83801	0.84368	0.8398	0.83478	0.83908	0.84374	0.84421	0.83843	0.84044	0.84564	0.83951	0.84161	0.83285	0.82931	0.82526	0.82877	0.82691	0.82898	0.82334	0.81835	0.81052	0.80797	0.80389	0.79908	0.79386	0.78942	0.78099	0.77555	0.76821	0.75722	0.74969	0.72932	0.72722	0.69945	0.69393	0.68159	0.66577	0.64338	0.60551	0.57398	0.54359	0.50206	0.46283	0.40832	0.35517
-5.99	0.82856	1	0.8389	0.83535	0.83926	0.83978	0.83845	0.84218	0.83709	0.84024	0.84489	0.83858	0.846	0.84312	0.83419	0.83217	0.83887	0.82798	0.82924	0.82506	0.83208	0.8268	0.82411	0.82061	0.81362	0.81084	0.80172	0.80078	0.79554	0.79212	0.78428	0.78088	0.76352	0.76792	0.75662	0.74054	0.73546	0.71139	0.70417	0.68928	0.68357	0.64361	0.6139	0.57624	0.55713	0.51812	0.47558	0.42009	0.35517
-5.98	0.83447	0.8389	1	0.84	0.84473	0.84863	0.84695	0.84956	0.84218	0.85061	0.84971	0.84652	0.84924	0.84999	0.84671	0.84649	0.84322	0.84204	0.84173	0.84076	0.83492	0.83829	0.8327	0.83255	0.82071	0.81663	0.81531	0.81029	0.80449	0.80447	0.79835	0.7944	0.77869	0.7831	0.76373	0.75015	0.74281	0.72623	0.70703	0.70238	0.68123	0.66595	0.62083	0.59776	0.57015	0.53458	0.49398	0.43551	0.37356
-5.97	0.83557	0.83535	0.84	1	0.84713	0.84223	0.84788	0.85174	0.84097	0.85282	0.85674	0.85158	0.84833	0.85507	0.84722	0.84844	0.84732	0.84231	0.84033	0.83898	0.83886	0.83773	0.83933	0.83165	0.82621	0.81907	0.81752	0.80922	0.80232	0.80424	0.79818	0.7882	0.7797	0.77572	0.76815	0.74882	0.74141	0.72668	0.70921	0.70358	0.68057	0.66411	0.61932	0.5815	0.56237	0.52066	0.4729	0.42507	0.37046
-5.96	0.83801	0.83926	0.84473	0.84713	1	0.84932	0.84805	0.85368	0.85522	0.85765	0.8539	0.85235	0.8582	0.85299	0.85361	0.85744	0.85614	0.8511	0.8583	0.84982	0.84488	0.8503	0.84639	0.8389	0.83321	0.83206	0.82944	0.82184	0.81652	0.81532	0.80772	0.79485	0.78899	0.78406	0.77292	0.76289	0.75399	0.73261	0.7209	0.70953	0.699	0.66967	0.62993	0.59945	0.56859	0.53335	0.49022	0.43304	0.36487
-5.95	0.84368	0.83978	0.84863	0.84223	0.84932	1	0.85423	0.85616	0.84781	0.85456	0.8603	0.8543	0.85321	0.85328	0.85137	0.85105	0.8474	0.84901	0.8495	0.84167	0.83688	0.83645	0.83817	0.83548	0.83169	0.82371	0.82362	0.81936	0.80876	0.81213	0.80712	0.79973	0.78459	0.77953	0.7696	0.75399	0.75208	0.73302	0.72299	0.71033	0.69342	0.66594	0.62845	0.6018	0.57208	0.52618	0.49122	0.42599	0.37384
-5.94	0.8398	0.83845	0.84695	0.84788	0.84805	0.85423	1	0.8544	0.84936	0.85809	0.85747	0.85664	0.85774	0.85547	0.85453	0.85114	0.8529	0.85036	0.85137	0.8504	0.84402	0.84573	0.8419	0.83883	0.83394	0.83236	0.82936	0.82455	0.81631	0.81775	0.80716	0.80001	0.79079	0.78299	0.77778	0.76252	0.75417	0.73521	0.72261	0.71123	0.69343	0.67364	0.63897	0.61039	0.57609	0.53608	0.50152	0.44342	0.38431
-5.93	0.83478	0.84218	0.84956	0.85174	0.85368	0.85616	0.8544	1	0.85305	0.86286	0.8677	0.85857	0.86174	0.86187	0.86047	0.86012	0.85725	0.86136	0.85373	0.85472	0.8525	0.84628	0.84516	0.84841	0.83982	0.83817	0.83456	0.82437	0.81643	0.82133	0.81254	0.80319	0.79178	0.78941	0.78357	0.75941	0.75681	0.74102	0.71977	0.71879	0.69988	0.67608	0.62794	0.60287	0.57775	0.52588	0.48842	0.44392	0.38131
-5.92	0.83908	0.83709	0.84218	0.84097	0.85522	0.84781	0.84936	0.85305	1	0.86422	0.85832	0.85531	0.85549	0.85908	0.86024	0.85904	0.85957	0.85473	0.85526	0.84909	0.8518	0.84807	0.84535	0.84461	0.8314	0.82862	0.82889	0.82158	0.81662	0.81919	0.81758	0.79811	0.79046	0.78912	0.77835	0.76653	0.76296	0.73904	0.72898	0.71628	0.69961	0.67287	0.6437	0.60866	0.57797	0.53485	0.49	0.43942	0.38017
-5.91	0.84374	0.84024	0.85061	0.85282	0.85765	0.85456	0.85809	0.86286	0.86422	1	0.86782	0.86885	0.8644	0.86563	0.86519	0.86849	0.86944	0.86411	0.86167	0.86463	0.86357	0.86424	0.85584	0.85605	0.85114	0.85027	0.84468	0.83411	0.8283	0.83391	0.82493	0.81408	0.80852	0.80049	0.7911	0.77763	0.76664	0.74962	0.73452	0.73115	0.71612	0.68875	0.64924	0.61629	0.58694	0.54178	0.50463	0.4611	0.39115
-5.9	0.84421	0.84489	0.84971	0.85674	0.8539	0.8603	0.85747	0.8677	0.85832	0.86782	1	0.8702	0.86317	0.87246	0.86734	0.86844	0.87094	0.8616	0.8649	0.86281	0.86392	0.86336	0.8559	0.85452	0.85158	0.84685	0.84469	0.83632	0.83194	0.83374	0.82525	0.81936	0.81255	0.80516	0.79637	0.77732	0.77081	0.75085	0.74495	0.73095	0.71188	0.68247	0.65393	0.6216	0.58879	0.53945	0.49909	0.44798	0.38539
-5.89	0.83843	0.83858	0.84652	0.85158	0.85235	0.8543	0.85664	0.85857	0.85531	0.86885	0.8702	1	0.86811	0.87134	0.87098	0.87368	0.86658	0.86513	0.86497	0.86466	0.86033	0.8674	0.86367	0.85788	0.85282	0.84672	0.84927	0.84168	0.83854	0.8311	0.82733	0.82293	0.80707	0.80381	0.79777	0.78596	0.7723	0.75424	0.75006	0.73241	0.71989	0.68992	0.66712	0.62834	0.59254	0.55725	0.51232	0.45583	0.39923
-5.88	0.84044	0.846	0.84924	0.84833	0.8582	0.85321	0.85774	0.86174	0.85549	0.8644	0.86317	0.86811	1	0.8751	0.87022	0.87181	0.87111	0.87014	0.86915	0.86593	0.86529	0.86492	0.86552	0.86653	0.85988	0.85286	0.84704	0.8417	0.84046	0.83143	0.83052	0.82388	0.80661	0.80807	0.80043	0.7843	0.77537	0.76225	0.73883	0.73775	0.71343	0.69455	0.65585	0.6175	0.58979	0.54388	0.50722	0.45513	0.39106
-5.87	0.84564	0.84312	0.84999	0.85507	0.85299	0.85328	0.85547	0.86187	0.85908	0.86563	0.87246	0.87134	0.8751	1	0.8732	0.87306	0.87608	0.87667	0.87307	0.87537	0.87333	0.87147	0.87093	0.86416	0.86408	0.86074	0.85064	0.85103	0.84817	0.84017	0.83822	0.83461	0.81661	0.81357	0.80338	0.7925	0.78782	0.76473	0.75189	0.74643	0.72403	0.70341	0.66073	0.63414	0.6001	0.55792	0.51418	0.46036	0.4004
-5.86	0.83951	0.83419	0.84671	0.84722	0.85361	0.85137	0.85453	0.86047	0.86024	0.86519	0.86734	0.87098	0.87022	0.8732	1	0.8754	0.87177	0.87599	0.87449	0.87501	0.87194	0.87179	0.87106	0.86854	0.86006	0.86067	0.853	0.85145	0.84204	0.84686	0.83531	0.8316	0.82294	0.81896	0.8085	0.79643	0.78647	0.77308	0.75534	0.7414	0.73047	0.69985	0.66341	0.63035	0.60497	0.56251	0.52172	0.4687	0.40209
-5.85	0.84161	0.83217	0.84649	0.84844	0.85744	0.85105	0.85114	0.86012	0.85904	0.86849	0.86844	0.87368	0.87181	0.87306	0.8754	1	0.87161	0.87869	0.87977	0.87683	0.879	0.87581	0.87191	0.87239	0.86625	0.86115	0.86038	0.85723	0.85122	0.85087	0.84262	0.83676	0.82764	0.81687	0.81504	0.79558	0.78895	0.77509	0.76461	0.74979	0.73785	0.70788	0.67734	0.64218	0.61665	0.56399	0.52889	0.47638	0.40933
-5.84	0.83285	0.83887	0.84322	0.84732	0.85614	0.8474	0.8529	0.85725	0.85957	0.86944	0.87094	0.86658	0.87111	0.87608	0.87177	0.87161	1	0.87859	0.88398	0.88309	0.87721	0.88305	0.87299	0.87388	0.86884	0.86827	0.86181	0.85654	0.85876	0.85018	0.8473	0.84228	0.82856	0.8247	0.81489	0.79972	0.78854	0.77314	0.76638	0.75675	0.73209	0.70846	0.67524	0.64151	0.60875	0.57442	0.52294	0.47035	0.40276
-5.83	0.82931	0.82798	0.84204	0.84231	0.8511	0.84901	0.85036	0.86136	0.85473	0.86411	0.8616	0.86513	0.87014	0.87667	0.87599	0.87869	0.87859	1	0.87933	0.88375	0.87989	0.87932	0.88386	0.87496	0.8672	0.86995	0.86875	0.86049	0.85649	0.85245	0.84789	0.84228	0.83367	0.82364	0.81762	0.80629	0.79608	0.78172	0.76759	0.76095	0.73562	0.71771	0.6781	0.64913	0.62235	0.57385	0.53269	0.48139	0.414
-5.82	0.82526	0.82924	0.84173	0.84033	0.8583	0.8495	0.85137	0.85373	0.85526	0.86167	0.8649	0.86497	0.86915	0.87307	0.87449	0.87977	0.88398	0.87933	1	0.8851	0.88304	0.88648	0.87989	0.88352	0.87109	0.87288	0.87115	0.87012	0.86796	0.85949	0.85474	0.84742	0.84617	0.83113	0.82633	0.8185	0.80516	0.78618	0.7764	0.7646	0.75133	0.72082	0.68918	0.66171	0.62255	0.58691	0.52981	0.48021	0.41896
-5.81	0.82877	0.82506	0.84076	0.83898	0.84982	0.84167	0.8504	0.85472	0.84909	0.86463	0.86281	0.86466	0.86593	0.87537	0.87501	0.87683	0.88309	0.88375	0.8851	1	0.88395	0.88781	0.8829	0.88039	0.87179	0.87647	0.8729	0.86225	0.8625	0.86339	0.85485	0.84719	0.84383	0.83396	0.8267	0.81706	0.80771	0.78127	0.77579	0.76166	0.74943	0.72092	0.68433	0.66143	0.6201	0.5786	0.5404	0.48376	0.4218
-5.8	0.82691	0.83208	0.83492	0.83886	0.84488	0.83688	0.84402	0.8525	0.8518	0.86357	0.86392	0.86033	0.86529	0.87333	0.87194	0.879	0.87721	0.87989	0.88304	0.88395	1	0.887	0.88237	0.88634	0.87296	0.87871	0.87008	0.86878	0.86907	0.8633	0.86111	0.85578	0.84473	0.83028	0.83739	0.82259	0.81091	0.79263	0.77909	0.7742	0.75683	0.72314	0.68857	0.65903	0.629	0.58872	0.54076	0.49501	0.43
-5.79	0.82898	0.8268	0.83829	0.83773	0.8503	0.83645	0.84573	0.84628	0.84807	0.86424	0.86336	0.8674	0.86492	0.87147	0.87179	0.87581	0.88305	0.87932	0.88648	0.88781	0.887	1	0.88196	0.88238	0.87954	0.88093	0.88104	0.87196	0.87482	0.86801	0.86172	0.8591	0.85234	0.83986	0.83375	0.82045	0.81344	0.79557	0.7865	0.77799	0.7516	0.73701	0.69229	0.67373	0.63554	0.59187	0.55068	0.49417	0.42967
-5.78	0.82334	0.82411	0.8327	0.83933	0.84639	0.83817	0.8419	0.84516	0.84535	0.85584	0.8559	0.86367	0.86552	0.87093	0.87106	0.87191	0.87299	0.88386	0.87989	0.8829	0.88237	0.88196	1	0.87864	0.87281	0.87763	0.87266	0.86604	0.86861	0.86082	0.8573	0.85543	0.84316	0.836	0.83289	0.81914	0.81062	0.79487	0.77641	0.76896	0.75136	0.72734	0.69201	0.66051	0.6319	0.58925	0.5451	0.48972	0.42513
-5.77	0.81835	0.82061	0.83255	0.83165	0.8389	0.83548	0.83883	0.84841	0.84461	0.85605	0.85452	0.85788	0.86653	0.86416	0.86854	0.87239	0.87388	0.87496	0.88352	0.88039	0.88634	0.88238	0.87864	1	0.87717	0.87993	0.88568	0.87712	0.86974	0.8716	0.85908	0.86202	0.85078	0.84647	0.83814	0.82346	0.81915	0.79878	0.78398	0.7822	0.7645	0.74047	0.7033	0.66786	0.63943	0.59666	0.55068	0.49623	0.43185
-5.76	0.81052	0.81362	0.82071	0.82621	0.83321	0.83169	0.83394	0.83982	0.8314	0.85114	0.85158	0.85282	0.85988	0.86408	0.86006	0.86625	0.86884	0.8672	0.87109	0.87179	0.87296	0.87954	0.87281	0.87717	1	0.87816	0.87246	0.86858	0.86857	0.87099	0.85922	0.8594	0.84761	0.84025	0.83556	0.82136	0.81702	0.79657	0.7917	0.78525	0.75908	0.73731	0.70593	0.67638	0.63567	0.59512	0.55572	0.50763	0.43764
-5.75	0.80797	0.81084	0.81663	0.81907	0.83206	0.82371	0.83236	0.83817	0.82862	0.85027	0.84685	0.84672	0.85286	0.86074	0.86067	0.86115	0.86827	0.86995	0.87288	0.87647	0.87871	0.88093	0.87763	0.87993	0.87816	1	0.87798	0.88103	0.87734	0.86525	0.86615	0.86754	0.85909	0.84674	0.83976	0.83606	0.8209	0.80583	0.79795	0.79006	0.76699	0.74344	0.70699	0.67768	0.64348	0.59663	0.55081	0.50351	0.44024
-5.74	0.80389	0.80172	0.81531	0.81752	0.82944	0.82362	0.82936	0.83456	0.82889	0.84468	0.84469	0.84927	0.84704	0.85064	0.853	0.86038	0.86181	0.86875	0.87115	0.8729	0.87008	0.88104	0.87266	0.88568	0.87246	0.87798	1	0.87763	0.87332	0.86839	0.8581	0.86255	0.85728	0.84354	0.83862	0.82997	0.81834	0.80425	0.79244	0.77974	0.76764	0.73581	0.70905	0.67567	0.65099	0.60355	0.56643	0.50267	0.44658
-5.73	0.79908	0.80078	0.81029	0.80922	0.82184	0.81936	0.82455	0.82437	0.82158	0.83411	0.83632	0.84168	0.8417	0.85103	0.85145	0.85723	0.85654	0.86049	0.87012	0.86225	0.86878	0.87196	0.86604	0.87712	0.86858	0.88103	0.87763	1	0.87963	0.86759	0.87131	0.86365	0.86052	0.84631	0.84811	0.83198	0.8287	0.81281	0.79365	0.79385	0.77454	0.75279	0.71669	0.68702	0.64389	0.60588	0.55532	0.50516	0.4451
-5.72	0.79386	0.79554	0.80449	0.80232	0.81652	0.80876	0.81631	0.81643	0.81662	0.8283	0.83194	0.83854	0.84046	0.84817	0.84204	0.85122	0.85876	0.85649	0.86796	0.8625	0.86907	0.87482	0.86861	0.86974	0.86857	0.87734	0.87332	0.87963	1	0.86788	0.8664	0.86636	0.86304	0.85404	0.84821	0.84089	0.82981	0.81485	0.80334	0.79522	0.76745	0.74982	0.72232	0.69065	0.66473	0.61027	0.56175	0.51491	0.45412
-5.71	0.78942	0.79212	0.80447	0.80424	0.81532	0.81213	0.81775	0.82133	0.81919	0.83391	0.83374	0.8311	0.83143	0.84017	0.84686	0.85087	0.85018	0.85245	0.85949	0.86339	0.8633	0.86801	0.86082	0.8716	0.87099	0.86525	0.86839	0.86759	0.86788	1	0.86663	0.86502	0.85806	0.85765	0.84437	0.83603	0.82736	0.81869	0.80365	0.79721	0.77923	0.75075	0.71023	0.68476	0.66247	0.62357	0.56692	0.52401	0.44896
-5.7	0.78099	0.78428	0.79835	0.79818	0.80772	0.80712	0.80716	0.81254	0.81758	0.82493	0.82525	0.82733	0.83052	0.83822	0.83531	0.84262	0.8473	0.84789	0.85474	0.85485	0.86111	0.86172	0.8573	0.85908	0.85922	0.86615	0.8581	0.87131	0.8664	0.86663	1	0.86009	0.85536	0.84864	0.84876	0.84025	0.83673	0.81374	0.80214	0.79313	0.77422	0.75712	0.71376	0.69381	0.65882	0.61707	0.57171	0.51873	0.45722
-5.69	0.77555	0.78088	0.7944	0.7882	0.79485	0.79973	0.80001	0.80319	0.79811	0.81408	0.81936	0.82293	0.82388	0.83461	0.8316	0.83676	0.84228	0.84228	0.84742	0.84719	0.85578	0.8591	0.85543	0.86202	0.8594	0.86754	0.86255	0.86365	0.86636	0.86502	0.86009	1	0.86235	0.85649	0.84721	0.84566	0.838	0.82206	0.80933	0.80175	0.78011	0.75261	0.72234	0.69725	0.66737	0.62163	0.58146	0.52927	0.46298
-5.68	0.76821	0.76352	0.77869	0.7797	0.78899	0.78459	0.79079	0.79178	0.79046	0.80852	0.81255	0.80707	0.80661	0.81661	0.82294	0.82764	0.82856	0.83367	0.84617	0.84383	0.84473	0.85234	0.84316	0.85078	0.84761	0.85909	0.85728	0.86052	0.86304	0.85806	0.85536	0.86235	1	0.85243	0.85199	0.8443	0.82977	0.8238	0.81132	0.79947	0.78123	0.76233	0.73239	0.7091	0.66595	0.62454	0.59083	0.54085	0.47199
-5.67	0.75722	0.76792	0.7831	0.77572	0.78406	0.77953	0.78299	0.78941	0.78912	0.80049	0.80516	0.80381	0.80807	0.81357	0.81896	0.81687	0.8247	0.82364	0.83113	0.83396	0.83028	0.83986	0.836	0.84647	0.84025	0.84674	0.84354	0.84631	0.85404	0.85765	0.84864	0.85649	0.85243	1	0.83427	0.84069	0.84075	0.8171	0.80882	0.80999	0.7801	0.76241	0.73007	0.70831	0.67127	0.63448	0.59442	0.53583	0.47229
-5.66	0.74969	0.75662	0.76373	0.76815	0.77292	0.7696	0.77778	0.78357	0.77835	0.7911	0.79637	0.79777	0.80043	0.80338	0.8085	0.81504	0.81489	0.81762	0.82633	0.8267	0.83739	0.83375	0.83289	0.83814	0.83556	0.83976	0.83862	0.84811	0.84821	0.84437	0.84876	0.84721	0.85199	0.83427	1	0.84546	0.83083	0.82138	0.81484	0.80601	0.78514	0.76147	0.73236	0.70382	0.66731	0.62771	0.58191	0.54646	0.46768
-5.65	0.72932	0.74054	0.75015	0.74882	0.76289	0.75399	0.76252	0.75941	0.76653	0.77763	0.77732	0.78596	0.7843	0.7925	0.79643	0.79558	0.79972	0.80629	0.8185	0.81706	0.82259	0.82045	0.81914	0.82346	0.82136	0.83606	0.82997	0.83198	0.84089	0.83603	0.84025	0.84566	0.8443	0.84069	0.84546	1	0.83086	0.82541	0.81431	0.80223	0.79904	0.76764	0.73386	0.70996	0.67852	0.63383	0.60243	0.54469	0.484
-5.64	0.72722	0.73546	0.74281	0.74141	0.75399	0.75208	0.75417	0.75681	0.76296	0.76664	0.77081	0.7723	0.77537	0.78782	0.78647	0.78895	0.78854	0.79608	0.80516	0.80771	0.81091	0.81344	0.81062	0.81915	0.81702	0.8209	0.81834	0.8287	0.82981	0.82736	0.83673	0.838	0.82977	0.84075	0.83083	0.83086	1	0.81839	0.81035	0.79984	0.78725	0.7629	0.7351	0.72172	0.6783	0.64791	0.59566	0.55621	0.49463
-5.63	0.69945	0.71139	0.72623	0.72668	0.73261	0.73302	0.73521	0.74102	0.73904	0.74962	0.75085	0.75424	0.76225	0.76473	0.77308	0.77509	0.77314	0.78172	0.78618	0.78127	0.79263	0.79557	0.79487	0.79878	0.79657	0.80583	0.80425	0.81281	0.81485	0.81869	0.81374	0.82206	0.8238	0.8171	0.82138	0.82541	0.81839	1	0.80939	0.80055	0.79146	0.77059	0.74381	0.72493	0.69061	0.67008	0.6112	0.57019	0.51387
-5.62	0.69393	0.70417	0.70703	0.70921	0.7209	0.72299	0.72261	0.71977	0.72898	0.73452	0.74495	0.75006	0.73883	0.75189	0.75534	0.76461	0.76638	0.76759	0.7764	0.77579	0.77909	0.7865	0.77641	0.78398	0.7917	0.79795	0.79244	0.79365	0.80334	0.80365	0.80214	0.80933	0.81132	0.80882	0.81484	0.81431	0.81035	0.80939	1	0.79263	0.78794	0.77227	0.75413	0.72311	0.68776	0.67454	0.62212	0.57165	0.52629
-5.61	0.68159	0.68928	0.70238	0.70358	0.70953	0.71033	0.71123	0.71879	0.71628	0.73115	0.73095	0.73241	0.73775	0.74643	0.7414	0.74979	0.75675	0.76095	0.7646	0.76166	0.7742	0.77799	0.76896	0.7822	0.78525	0.79006	0.77974	0.79385	0.79522	0.79721	0.79313	0.80175	0.79947	0.80999	0.80601	0.80223	0.79984	0.80055	0.79263	1	0.78831	0.77104	0.73802	0.7289	0.69663	0.66612	0.61471	0.58277	0.53341
-5.6	0.66577	0.68357	0.68123	0.68057	0.699	0.69342	0.69343	0.69988	0.69961	0.71612	0.71188	0.71989	0.71343	0.72403	0.73047	0.73785	0.73209	0.73562	0.75133	0.74943	0.75683	0.7516	0.75136	0.7645	0.75908	0.76699	0.76764	0.77454	0.76745	0.77923	0.77422	0.78011	0.78123	0.7801	0.78514	0.79904	0.78725	0.79146	0.78794	0.78831	1	0.7662	0.7388	0.72758	0.71026	0.67153	0.63591	0.60676	0.54907
-5.59	0.64338	0.64361	0.66595	0.66411	0.66967	0.66594	0.67364	0.67608	0.67287	0.68875	0.68247	0.68992	0.69455	0.70341	0.69985	0.70788	0.70846	0.71771	0.72082	0.72092	0.72314	0.73701	0.72734	0.74047	0.73731	0.74344	0.73581	0.75279	0.74982	0.75075	0.75712	0.75261	0.76233	0.76241	0.76147	0.76764	0.7629	0.77059	0.77227	0.77104	0.7662	1	0.73499	0.72109	0.70149	0.67906	0.64379	0.60305	0.55385
-5.58	0.60551	0.6139	0.62083	0.61932	0.62993	0.62845	0.63897	0.62794	0.6437	0.64924	0.65393	0.66712	0.65585	0.66073	0.66341	0.67734	0.67524	0.6781	0.68918	0.68433	0.68857	0.69229	0.69201	0.7033	0.70593	0.70699	0.70905	0.71669	0.72232	0.71023	0.71376	0.72234	0.73239	0.73007	0.73236	0.73386	0.7351	0.74381	0.75413	0.73802	0.7388	0.73499	1	0.71744	0.69477	0.67513	0.64388	0.60685	0.55936
-5.57	0.57398	0.57624	0.59776	0.5815	0.59945	0.6018	0.61039	0.60287	0.60866	0.61629	0.6216	0.62834	0.6175	0.63414	0.63035	0.64218	0.64151	0.64913	0.66171	0.66143	0.65903	0.67373	0.66051	0.66786	0.67638	0.67768	0.67567	0.68702	0.69065	0.68476	0.69381	0.69725	0.7091	0.70831	0.70382	0.70996	0.72172	0.72493	0.72311	0.7289	0.72758	0.72109	0.71744	1	0.69788	0.68293	0.65183	0.63119	0.5918
-5.56	0.54359	0.55713	0.57015	0.56237	0.56859	0.57208	0.57609	0.57775	0.57797	0.58694	0.58879	0.59254	0.58979	0.6001	0.60497	0.61665	0.60875	0.62235	0.62255	0.6201	0.629	0.63554	0.6319	0.63943	0.63567	0.64348	0.65099	0.64389	0.66473	0.66247	0.65882	0.66737	0.66595	0.67127	0.66731	0.67852	0.6783	0.69061	0.68776	0.69663	0.71026	0.70149	0.69477	0.69788	1	0.66147	0.6508	0.61452	0.58372
-5.55	0.50206	0.51812	0.53458	0.52066	0.53335	0.52618	0.53608	0.52588	0.53485	0.54178	0.53945	0.55725	0.54388	0.55792	0.56251	0.56399	0.57442	0.57385	0.58691	0.5786	0.58872	0.59187	0.58925	0.59666	0.59512	0.59663	0.60355	0.60588	0.61027	0.62357	0.61707	0.62163	0.62454	0.63448	0.62771	0.63383	0.64791	0.67008	0.67454	0.66612	0.67153	0.67906	0.67513	0.68293	0.66147	1	0.65354	0.63203	0.58566
-5.54	0.46283	0.47558	0.49398	0.4729	0.49022	0.49122	0.50152	0.48842	0.49	0.50463	0.49909	0.51232	0.50722	0.51418	0.52172	0.52889	0.52294	0.53269	0.52981	0.5404	0.54076	0.55068	0.5451	0.55068	0.55572	0.55081	0.56643	0.55532	0.56175	0.56692	0.57171	0.58146	0.59083	0.59442	0.58191	0.60243	0.59566	0.6112	0.62212	0.61471	0.63591	0.64379	0.64388	0.65183	0.6508	0.65354	1	0.61626	0.58624
-5.53	0.40832	0.42009	0.43551	0.42507	0.43304	0.42599	0.44342	0.44392	0.43942	0.4611	0.44798	0.45583	0.45513	0.46036	0.4687	0.47638	0.47035	0.48139	0.48021	0.48376	0.49501	0.49417	0.48972	0.49623	0.50763	0.50351	0.50267	0.50516	0.51491	0.52401	0.51873	0.52927	0.54085	0.53583	0.54646	0.54469	0.55621	0.57019	0.57165	0.58277	0.60676	0.60305	0.60685	0.63119	0.61452	0.63203	0.61626	1	0.61246
-5.52	0.35517	0.35517	0.37356	0.37046	0.36487	0.37384	0.38431	0.38131	0.38017	0.39115	0.38539	0.39923	0.39106	0.4004	0.40209	0.40933	0.40276	0.414	0.41896	0.4218	0.43	0.42967	0.42513	0.43185	0.43764	0.44024	0.44658	0.4451	0.45412	0.44896	0.45722	0.46298	0.47199	0.47229	0.46768	0.484	0.49463	0.51387	0.52629	0.53341	0.54907	0.55385	0.55936	0.5918	0.58372	0.58566	0.58624	0.61246	1
-5.51	0.29886	0.31421	0.31989	0.30277	0.31613	0.31675	0.32518	0.32976	0.32775	0.32887	0.33335	0.34637	0.33889	0.33942	0.34257	0.35258	0.34471	0.35948	0.35743	0.36498	0.37048	0.37244	0.36847	0.37501	0.38361	0.38012	0.38586	0.38219	0.39362	0.39243	0.39344	0.39685	0.40381	0.41424	0.41561	0.42604	0.44057	0.45225	0.45669	0.47466	0.50836	0.49541	0.52621	0.54895	0.54319	0.56796	0.57715	0.60528	0.60478
-5.5	0.25143	0.25453	0.26457	0.265	0.26209	0.25963	0.28383	0.26179	0.27165	0.28345	0.28076	0.27954	0.27933	0.28156	0.29326	0.30263	0.28168	0.29785	0.29799	0.29172	0.30919	0.31126	0.30753	0.31294	0.31478	0.31844	0.31871	0.32637	0.33482	0.33846	0.3435	0.35444	0.34441	0.35999	0.35079	0.37337	0.39059	0.40185	0.40138	0.42043	0.45617	0.45164	0.47111	0.49454	0.50506	0.5279	0.54858	0.57184	0.60387
-5.49	0.20795	0.21729	0.23191	0.21735	0.23075	0.22771	0.23112	0.22425	0.22579	0.23191	0.2356	0.2489	0.23017	0.24357	0.24748	0.25977	0.25225	0.25755	0.25617	0.2545	0.27117	0.27734	0.27234	0.27545	0.28244	0.28428	0.28754	0.29183	0.30073	0.29667	0.29548	0.31402	0.31869	0.32189	0.31343	0.33404	0.35043	0.38352	0.38592	0.38693	0.42813	0.42253	0.45237	0.48375	0.47572	0.51616	0.53739	0.55916	0.59812
-5.48	0.13905	0.15164	0.16311	0.1563	0.1555	0.15355	0.16196	0.1593	0.1579	0.16867	0.16685	0.1768	0.15888	0.16755	0.16593	0.17804	0.17675	0.18393	0.18331	0.18381	0.1916	0.18702	0.19387	0.21024	0.20349	0.20201	0.22182	0.21626	0.23069	0.22353	0.22981	0.23782	0.25041	0.25671	0.25067	0.26867	0.28073	0.31157	0.31571	0.32804	0.35567	0.35792	0.38898	0.4275	0.43957	0.46555	0.49218	0.53884	0.55915
-5.47	0.12528	0.13062	0.14648	0.13184	0.14133	0.13758	0.14633	0.13548	0.13972	0.1524	0.14897	0.148	0.13907	0.15401	0.1514	0.16394	0.15367	0.1616	0.17213	0.16821	0.17976	0.1779	0.17454	0.18672	0.19308	0.18148	0.1924	0.19142	0.20024	0.19754	0.19645	0.21877	0.22261	0.22855	0.22198	0.24209	0.25784	0.2805	0.28505	0.29428	0.32663	0.31912	0.34992	0.39006	0.40368	0.44199	0.44739	0.49714	0.5163
-5.46	0.08024	0.08603	0.09508	0.07894	0.08399	0.09626	0.08746	0.0873	0.09351	0.09151	0.091	0.10639	0.08929	0.09591	0.09428	0.11742	0.11261	0.11617	0.10545	0.11422	0.11999	0.12025	0.1182	0.12746	0.13222	0.12223	0.13634	0.1377	0.14091	0.14615	0.15475	0.16595	0.15885	0.16924	0.16367	0.18556	0.19942	0.22186	0.23975	0.23992	0.267	0.2828	0.30854	0.35579	0.36229	0.39376	0.42935	0.47062	0.48579
-5.45	0.05057	0.05629	0.06365	0.04079	0.05335	0.05444	0.05744	0.04803	0.05789	0.05789	0.05889	0.06866	0.05293	0.06542	0.06474	0.07431	0.06944	0.07061	0.0789	0.07908	0.08884	0.08871	0.08663	0.09869	0.10094	0.09444	0.10367	0.09849	0.1045	0.10618	0.11027	0.12068	0.12168	0.13655	0.12601	0.16428	0.17211	0.17476	0.20308	0.21062	0.24333	0.23895	0.26981	0.32875	0.33528	0.35428	0.39431	0.43724	0.47101
-5.44	0.04467	0.05931	0.05886	0.04993	0.05389	0.05692	0.05348	0.05933	0.05993	0.06065	0.05425	0.0662	0.05433	0.0711	0.06115	0.06969	0.06049	0.07339	0.06438	0.06796	0.07504	0.07628	0.08046	0.09022	0.0865	0.07925	0.09587	0.09525	0.09685	0.11225	0.10869	0.11535	0.12139	0.13535	0.12523	0.15171	0.1582	0.17983	0.19194	0.21222	0.24311	0.25639	0.26774	0.31716	0.32737	0.36173	0.39183	0.43955	0.48712
-5.43	0.0164	0.02324	0.04063	0.02597	0.02009	0.0251	0.02789	0.02193	0.03123	0.02917	0.02767	0.03237	0.0219	0.03871	0.02782	0.04019	0.03596	0.03931	0.04383	0.03394	0.05227	0.05911	0.05284	0.05493	0.06362	0.05935	0.06661	0.06669	0.07152	0.07785	0.08276	0.08978	0.09538	0.10684	0.10396	0.1187	0.13381	0.1581	0.17593	0.17626	0.1902	0.23319	0.2558	0.29627	0.31047	0.33069	0.37175	0.4055	0.43884
-5.42	-0.01457	-0.00784	0.00541	-0.0105	-0.00196	-0.00775	-0.00649	-0.00614	0.000379401	0.00224	-0.000947097	0.00218	-0.00529	0.01117	-0.0045	0.00882	0.00289	0.01203	0.00829	0.00563	0.01376	0.02469	0.02097	0.03042	0.0256	0.02498	0.03525	0.03495	0.0442	0.04352	0.04502	0.05693	0.06251	0.07343	0.06507	0.08404	0.10005	0.13084	0.13841	0.14779	0.16904	0.19276	0.21737	0.26827	0.28555	0.30973	0.35304	0.39425	0.43302
-5.41	0.0056	0.00924	0.01361	0.00321	0.00817	0.01334	0.01415	0.01339	0.0203	0.01562	0.01343	0.01481	0.01184	0.01591	0.00189	0.0203	0.0266	0.02649	0.02526	0.01798	0.03024	0.03343	0.03056	0.03673	0.04332	0.03466	0.04264	0.04317	0.04813	0.051	0.0612	0.06583	0.07114	0.08484	0.06971	0.09071	0.10331	0.12143	0.14754	0.14762	0.17782	0.18887	0.22227	0.27553	0.28805	0.29778	0.35092	0.37662	0.45664
-5.4	-0.01517	-0.00471	-0.00338	-0.01216	-0.01732	-0.00851	-0.00865	-0.01567	0.0041	0.0029	-0.00337	-0.00316	-0.01321	-0.00263	-0.00663	0.0085	0.00623	-0.00109	0.00787	-0.000467076	0.01219	0.01305	0.01487	0.01744	0.01825	0.01362	0.02277	0.02698	0.02673	0.03444	0.04068	0.04621	0.05276	0.06211	0.05929	0.08141	0.09016	0.10372	0.13281	0.13529	0.15701	0.17555	0.20836	0.26093	0.26431	0.29271	0.33155	0.37507	0.41341
-5.39	-0.02238	-0.01088	0.00203	-0.01791	-0.01275	-0.01349	-0.01369	-0.00635	-0.00146	-0.00827	-0.00655	-0.00388	-0.01543	-0.00434	-0.01149	0.00926	0.000356923	0.00395	-0.00109	-0.000312059	0.01026	0.00753	0.00859	0.02434	0.01505	0.0114	0.01905	0.02354	0.03451	0.03827	0.03053	0.04309	0.05384	0.05539	0.04798	0.07269	0.08123	0.10919	0.12474	0.12944	0.1471	0.17411	0.19523	0.23446	0.25705	0.29151	0.33759	0.37809	0.39599
-5.38	-0.02774	-0.00868	0.00706	-0.01381	-0.00463	-0.01317	-0.00595	-0.00927	0.0013	-0.00349	-0.00506	0.00252	-0.00836	-0.00284	-0.00493	0.00413	0.00977	0.00707	0.01066	0.00574	0.00729	0.01344	0.01704	0.01318	0.02216	0.01987	0.02557	0.02472	0.03168	0.03532	0.02998	0.04655	0.05348	0.06252	0.05343	0.07385	0.08363	0.10307	0.12005	0.12198	0.1493	0.16931	0.19434	0.24606	0.24717	0.27255	0.32676	0.35425	0.40555
-5.37	-0.0217	-0.0134	-0.00754	-0.01932	-0.01382	-0.01199	-0.01023	-0.01566	-0.01111	-0.00894	-0.00901	-0.01055	-0.01788	-0.00615	-0.02102	-0.00156	-0.00555	-0.01229	-0.00349	-0.00518	0.00282	0.00262	0.00549	0.00957	0.01675	0.00922	0.01554	0.02019	0.0216	0.03112	0.03372	0.04576	0.04863	0.06155	0.04519	0.06806	0.07322	0.10488	0.121	0.13452	0.13892	0.16213	0.19255	0.23978	0.25335	0.28374	0.32369	0.35337	0.39802
-5.36	-0.0273	-0.01881	-0.01835	-0.02805	-0.02307	-0.01249	-0.02604	-0.01455	-0.0137	-0.0109	-0.02015	-0.02098	-0.01949	-0.01837	-0.02328	-0.01042	-0.00323	-0.01154	0.000601056	-0.00783	-0.000506062	0.00216	0.00461	0.01039	0.01865	0.00455	0.01914	0.01915	0.01906	0.02798	0.02221	0.04267	0.04871	0.06225	0.0406	0.06422	0.08086	0.09078	0.1182	0.1291	0.13795	0.17182	0.17977	0.22812	0.24973	0.26987	0.31193	0.35526	0.39489
-5.35	-0.02555	-0.01321	-0.0118	-0.01749	-0.02277	-0.01637	-0.01283	-0.01491	-0.00476	-0.01433	-0.01963	-0.0079	-0.01618	-0.01339	-0.01736	-0.00812	-0.00474	-0.000577347	0.00031042	0.000292243	-0.000634879	0.00844	0.00543	0.01026	0.01411	0.00715	0.01576	0.01964	0.01608	0.02117	0.02031	0.02188	0.03649	0.04763	0.04039	0.05857	0.06712	0.08951	0.09987	0.11081	0.13123	0.15837	0.17725	0.22385	0.2419	0.25104	0.30925	0.34312	0.39367
-5.34	-0.02869	-0.02394	-0.01481	-0.02351	-0.03223	-0.01158	-0.0257	-0.02795	-0.01715	-0.01879	-0.02597	-0.01686	-0.02652	-0.02046	-0.02183	-0.01934	-0.01056	-0.0095	-0.0102	-0.01485	-0.01358	-0.00841	-0.00487	0.0025	0.00522	-0.0064	0.00268	0.00958	0.00774	0.00821	0.01117	0.02454	0.02638	0.03427	0.0305	0.05064	0.07123	0.07881	0.09583	0.10107	0.12707	0.15462	0.15977	0.21243	0.2172	0.2555	0.30281	0.34138	0.37446
-5.33	-0.02221	-0.01776	-0.007	-0.02366	-0.02324	-0.01046	-0.01635	-0.0177	-0.01157	-0.01833	-0.00937	-0.01456	-0.02065	-0.01155	-0.0188	-0.01237	-0.00495	-0.00351	-0.00159	-0.00476	-0.00773	0.00508	0.01118	0.00777	0.0171	0.01064	0.00892	0.01652	0.02113	0.02473	0.02312	0.03668	0.03949	0.0471	0.0433	0.05852	0.07205	0.09724	0.09858	0.11754	0.1303	0.15586	0.17518	0.21	0.22795	0.25288	0.29851	0.32268	0.35522
-5.32	-0.01539	-0.00591	-0.00562	-0.01577	-0.01446	-0.00475	-0.01117	-0.0096	-0.01158	-0.00962	-0.01002	-0.00225	-0.01137	-0.000807236	-0.00883	-0.00108	0.00604	0.00382	0.01074	0.00189	0.00889	0.01026	0.01329	0.02118	0.02597	0.01509	0.01537	0.02784	0.02835	0.02193	0.03326	0.04669	0.04827	0.06017	0.04672	0.06506	0.07979	0.09818	0.10854	0.13067	0.14246	0.17613	0.1768	0.21386	0.24641	0.24716	0.31365	0.33056	0.3684
-5.31	-0.02805	-0.01761	-0.01526	-0.0239	-0.01954	-0.01809	-0.01872	-0.01665	-0.01706	-0.0083	-0.0096	-0.01365	-0.0213	-0.00807	-0.02105	-0.01185	-0.00651	-0.00751	0.00211	-0.00438	-0.01097	-0.00254	0.00481	0.00974	0.01561	0.00122	0.00668	0.00892	0.02066	0.00691	0.00736	0.02481	0.0336	0.03773	0.03535	0.04406	0.05889	0.08191	0.09571	0.10853	0.12544	0.14335	0.15281	0.20092	0.22315	0.22734	0.28212	0.32422	0.35747
-5.3	-0.02424	-0.0125	-0.00769	-0.01852	-0.00669	-0.00569	-0.00519	-0.01303	-0.00395	-0.00841	-0.00253	-0.00932	-0.01274	0.00216	-0.01232	0.00106	0.00359	0.00857	0.00951	0.00425	0.00121	0.01242	0.01461	0.01164	0.0262	0.01297	0.01858	0.02445	0.02958	0.02573	0.01975	0.04075	0.04781	0.06038	0.04336	0.06938	0.0762	0.09005	0.10807	0.11846	0.13444	0.1672	0.16858	0.2195	0.22485	0.25584	0.29195	0.33205	0.35864
-5.29	-0.02365	-0.01365	-0.01103	-0.01891	-0.01152	-0.01409	-0.01783	-0.01341	-0.01187	-0.00966	-0.01486	-0.01319	-0.01571	-0.00904	-0.01864	-0.00946	-0.00592	-0.000344546	0.000943182	-0.0042	-0.00498	0.00568	0.00426	0.01444	0.01444	0.00899	0.0113	0.01437	0.01625	0.01572	0.01365	0.0364	0.03928	0.05215	0.03947	0.05354	0.07397	0.08519	0.1044	0.12962	0.13374	0.15806	0.16922	0.20944	0.22725	0.24007	0.28688	0.31736	0.35857
-5.28	-0.01185	0.00101	0.00205	-0.0041	0.000671394	0.00113	-0.00664	-0.00153	0.00593	0.0042	0.00495	0.00356	-0.0055	0.00766	0.00183	0.01443	0.01287	0.0142	0.01832	0.01326	0.01646	0.02328	0.02106	0.03482	0.03725	0.02533	0.02997	0.03393	0.04142	0.02679	0.02358	0.04932	0.06073	0.06302	0.04812	0.07139	0.08548	0.09742	0.11313	0.12793	0.13492	0.15842	0.16578	0.2086	0.21793	0.24035	0.27727	0.32046	0.33412
-5.27	-0.03189	-0.0163	-0.01825	-0.03308	-0.02452	-0.01707	-0.02334	-0.02339	-0.01646	-0.02052	-0.02211	-0.01772	-0.0263	-0.0143	-0.02639	-0.01235	-0.0055	-0.00704	-0.0061	-0.007	-0.00618	-0.00443	-0.000201498	0.00518	0.00696	-0.0043	0.0079	0.00518	0.01623	0.01744	0.00399	0.02516	0.01949	0.04744	0.03571	0.05129	0.0674	0.07492	0.08833	0.1069	0.11703	0.13459	0.15247	0.1942	0.20601	0.22059	0.27997	0.31513	0.33076
-5.26	-0.01879	-0.0054	-0.00503	-0.01853	-0.01225	-0.00772	-0.00941	-0.00894	-0.00596	-0.00344	-0.00984	-0.00484	-0.00888	-0.000900085	-0.00662	-0.00184	0.00988	0.00754	0.01489	0.01189	0.00961	0.01296	0.0121	0.02685	0.02621	0.01415	0.02207	0.02434	0.03925	0.02636	0.02597	0.03991	0.05288	0.05819	0.05091	0.07365	0.09013	0.09553	0.10437	0.12481	0.12984	0.15828	0.16835	0.21536	0.21915	0.23883	0.27749	0.32892	0.33202
-5.25	-0.03153	-0.01665	-0.01932	-0.02893	-0.02372	-0.025	-0.02113	-0.01656	-0.01866	-0.02236	-0.0176	-0.01886	-0.02728	-0.01863	-0.02455	-0.01858	-0.00877	-0.01266	-0.0061	-0.01079	-0.01094	0.0021	-0.00311	0.0012	0.01139	-0.00482	0.00822	0.00417	0.01435	0.00696	0.00128	0.02294	0.03711	0.04169	0.02983	0.0502	0.07036	0.07421	0.08974	0.11129	0.11505	0.13945	0.16074	0.19921	0.19831	0.23369	0.27517	0.30257	0.33453
-5.24	-0.02794	-0.01586	-0.01334	-0.02292	-0.01659	-0.01684	-0.00731	-0.01621	-0.0083	-0.00958	-0.01415	-0.00657	-0.01125	-0.00453	-0.01656	-0.00193	0.00256	-0.00159	0.00435	0.00456	0.00614	0.00934	0.00446	0.01826	0.02426	0.01336	0.01856	0.02	0.02879	0.01506	0.0191	0.03349	0.0385	0.05158	0.04492	0.06276	0.07636	0.0884	0.09855	0.11532	0.12281	0.14777	0.15794	0.20718	0.19669	0.21659	0.26216	0.305	0.32123
-5.23	-0.0414	-0.0224	-0.02263	-0.03555	-0.02911	-0.02752	-0.03475	-0.02644	-0.0187	-0.02544	-0.03117	-0.02506	-0.0279	-0.01547	-0.02909	-0.01707	-0.01464	-0.01479	-0.01015	-0.01057	-0.01041	-0.00419	-0.01262	0.00315	0.00772	-0.00295	-0.000235726	0.000368782	0.01528	0.000636811	0.0069	0.01998	0.02471	0.0434	0.03379	0.04924	0.05775	0.07135	0.07767	0.09757	0.1037	0.13494	0.14442	0.17366	0.18198	0.21391	0.25463	0.29085	0.30091
-5.22	-0.04276	-0.02984	-0.01906	-0.03312	-0.03257	-0.02658	-0.0326	-0.0324	-0.02655	-0.02359	-0.0195	-0.02548	-0.03424	-0.02274	-0.0313	-0.01194	-0.01328	-0.02198	-0.01055	-0.01833	-0.01531	-0.01409	-0.01037	-0.00256	0.00114	-0.00588	-0.00206	0.00093995	0.01196	0.00392	0.0028	0.02025	0.02246	0.0372	0.02728	0.04007	0.0586	0.06678	0.07801	0.10015	0.10368	0.13265	0.13812	0.16822	0.17249	0.20757	0.23455	0.26103	0.29421
-5.21	-0.02741	-0.01205	-0.00961	-0.015	-0.02333	-0.01571	-0.01574	-0.01463	-0.01071	-0.01171	-0.01689	-0.00863	-0.01315	-0.00566	-0.01846	-0.00637	0.00629	-0.00442	0.0022	-0.00597	-0.00711	0.00587	-0.0034	0.01916	0.0178	0.00734	0.01292	0.01109	0.0217	0.01136	0.01334	0.02875	0.03582	0.05015	0.03538	0.04707	0.06524	0.07253	0.08809	0.10796	0.1065	0.1375	0.15098	0.17626	0.18115	0.20908	0.24547	0.27472	0.30423
-5.2	-0.04487	-0.02916	-0.02379	-0.03867	-0.03501	-0.03628	-0.03548	-0.03199	-0.02837	-0.02886	-0.02852	-0.0268	-0.03483	-0.0235	-0.03776	-0.02487	-0.01539	-0.02054	-0.01956	-0.02469	-0.02072	-0.01409	-0.01682	-0.00757	0.000936559	-0.01532	-0.00229	-0.00308	0.0107	0.00034915	0.000470719	0.01755	0.01768	0.02866	0.0215	0.03736	0.05088	0.05557	0.07824	0.08859	0.0968	0.117	0.13243	0.16621	0.16008	0.19633	0.22384	0.25846	0.2812
-5.19	-0.01814	0.00145	-0.0073	-0.02292	-0.01141	-0.003	-0.02094	-0.00645	-0.00609	-0.00864	-0.00674	-0.00814	-0.01606	-0.0078	-0.01197	0.0049	0.00726	-0.00112	0.00963	-0.00158	0.00317	0.00932	0.00334	0.01706	0.02562	0.01156	0.01415	0.01536	0.02574	0.01817	0.01687	0.02816	0.03809	0.0509	0.03889	0.05464	0.06772	0.07017	0.079	0.1142	0.10368	0.13193	0.1585	0.16322	0.17474	0.20636	0.21872	0.25086	0.26956
-5.18	-0.03603	-0.02066	-0.01794	-0.02254	-0.01986	-0.0223	-0.02607	-0.02855	-0.0179	-0.01913	-0.01506	-0.00995	-0.02462	-0.01933	-0.01947	-0.01076	-0.00017958	-0.01189	-0.00818	-0.00974	-0.00855	-0.000179252	-0.00429	0.000666061	0.01457	0.00355	0.0021	0.00821	0.01838	0.01256	0.00963	0.02563	0.02747	0.03742	0.03383	0.04419	0.05525	0.05775	0.07863	0.09772	0.10052	0.12298	0.13956	0.15858	0.1529	0.19977	0.20938	0.24794	0.26077
-5.17	-0.03577	-0.02139	-0.02288	-0.02287	-0.01893	-0.0179	-0.02967	-0.0265	-0.02176	-0.02209	-0.01746	-0.01832	-0.02781	-0.01601	-0.02338	-0.00908	-0.00846	-0.01783	-0.00927	-0.01191	-0.00718	-0.00323	-0.00875	0.00445	0.00728	0.000420701	0.00239	0.00576	0.0162	0.00376	0.00799	0.01697	0.01844	0.03141	0.02261	0.03539	0.06023	0.0519	0.06737	0.09132	0.09491	0.12335	0.12512	0.1522	0.15681	0.18677	0.20943	0.23718	0.26339
-5.16	-0.0347	-0.02207	-0.02409	-0.02865	-0.02608	-0.02278	-0.02326	-0.01972	-0.02135	-0.0199	-0.02178	-0.01254	-0.02484	-0.01919	-0.02418	-0.00456	-0.00586	-0.00628	-0.00445	-0.00674	-0.00858	0.000512739	-0.00865	0.00612	0.00884	0.00237	0.0047	0.00517	0.02124	0.00806	0.00744	0.0266	0.03005	0.0394	0.03419	0.04769	0.06472	0.06653	0.08135	0.10488	0.10893	0.13684	0.13889	0.15586	0.15868	0.18512	0.2304	0.25628	0.27605
-5.15	-0.03003	-0.00933	-0.0064	-0.01431	-0.01832	-0.0092	-0.01785	-0.01243	-0.01252	-0.01149	-0.00708	-0.00219	-0.01526	-0.00421	-0.00844	0.00139	-0.000883839	-0.01029	-0.00375	-0.00625	0.000628402	0.00599	-0.00306	0.00768	0.01599	0.00662	0.00593	0.0092	0.02084	0.00926	0.01226	0.0255	0.03209	0.04063	0.03387	0.03607	0.05698	0.06676	0.07825	0.10235	0.09874	0.12907	0.13926	0.15517	0.14605	0.1936	0.21516	0.2476	0.25506
-5.14	-0.01848	9.73438e-05	-0.00606	-0.00501	-0.01229	-0.00232	-0.01031	-0.00713	0.000826277	0.000654631	-0.000989044	0.00235	-0.00644	0.00358	-0.0051	0.0046	0.01089	-0.00181	0.00475	0.00347	0.00729	0.01295	0.00489	0.01307	0.02152	0.01854	0.01741	0.00979	0.02636	0.01517	0.02431	0.03394	0.03513	0.04819	0.03637	0.04124	0.06247	0.06002	0.08333	0.10761	0.10261	0.13403	0.13719	0.15085	0.1601	0.17711	0.20984	0.22838	0.25295
-5.13	-0.01969	0.0011	-0.000422768	-0.01237	-0.00728	-0.00253	-0.01023	-0.0123	-0.0025	-0.00745	0.000884938	0.000156553	-0.01112	-0.00335	-0.01135	0.006	0.01044	-0.00831	0.00574	0.00274	0.00319	0.007	0.00531	0.01287	0.01517	0.01787	0.01384	0.01202	0.02813	0.01554	0.02712	0.02879	0.0314	0.04553	0.03545	0.04856	0.06319	0.07257	0.08235	0.10034	0.09712	0.13234	0.1311	0.15937	0.14863	0.17947	0.20692	0.22259	0.25426
-5.12	-0.02657	-0.01816	-0.01353	-0.02186	-0.01531	-0.01322	-0.02469	-0.01924	-0.00422	-0.0138	-0.00683	-0.00656	-0.02306	-0.00893	-0.01729	-0.00236	0.00137	-0.01177	2.16903e-05	-0.00384	-0.00316	0.0022	-0.00494	0.00555	0.01729	0.00744	0.00787	0.01544	0.02575	0.0166	0.02054	0.02714	0.02943	0.04986	0.03946	0.05696	0.0748	0.07012	0.08261	0.11632	0.09788	0.1206	0.12269	0.15552	0.15739	0.1752	0.21141	0.22156	0.23806
-5.11	-0.0458	-0.02356	-0.0293	-0.03694	-0.03124	-0.02538	-0.03422	-0.02899	-0.02452	-0.02742	-0.02461	-0.02715	-0.03443	-0.02593	-0.03324	-0.01923	-0.01002	-0.02264	-0.01272	-0.01664	-0.02109	-0.01074	-0.02027	-0.00807	0.00172	-0.00736	-0.00348	0.00171	0.00402	-0.00545	0.00413	0.00947	0.01176	0.0267	0.01869	0.03254	0.05119	0.04988	0.06019	0.08379	0.07816	0.10672	0.11684	0.1355	0.1389	0.16186	0.18826	0.2211	0.22524
-5.1	-0.02887	-0.01013	-0.01104	-0.0247	-0.02068	-0.01315	-0.01405	-0.02244	-0.00642	-0.0089	-0.00744	-0.0034	-0.01865	-0.01018	-0.01207	-0.00554	0.0023	-0.01056	-0.00438	-0.000156623	-0.00057918	-0.00271	-0.00536	0.00623	0.01438	0.00677	0.00832	0.01291	0.02367	0.01247	0.02115	0.0277	0.02312	0.03754	0.0344	0.04595	0.06163	0.05776	0.07712	0.10018	0.09837	0.12081	0.12128	0.15605	0.1359	0.16468	0.19458	0.22214	0.23307
-5.09	-0.03162	-0.00635	-0.00862	-0.0159	-0.01053	-0.00639	-0.0122	-0.01002	-0.00544	-0.00306	-0.00222	-0.0025	-0.00749	-0.00505	-0.01067	0.00201	0.00666	-0.0051	0.00381	0.00632	-0.000525602	0.00447	-0.00607	0.0139	0.02014	0.01237	0.01404	0.01573	0.02516	0.02003	0.02383	0.03006	0.02875	0.04826	0.0366	0.04748	0.06967	0.06874	0.07487	0.10311	0.10857	0.12676	0.1222	0.15402	0.14298	0.17646	0.19419	0.21782	0.22381
-5.08	-0.03622	-0.02189	-0.02015	-0.03933	-0.02312	-0.01236	-0.02305	-0.01545	-0.01347	-0.01447	-0.01313	-0.0131	-0.02323	-0.01896	-0.01941	-0.01343	-0.00535	-0.01817	-0.00872	-0.01077	-0.00732	-0.00215	-0.01526	0.000147443	0.00731	0.0044	-0.00356	0.000170989	0.01801	0.00575	0.00993	0.01805	0.01676	0.03405	0.03063	0.03615	0.06447	0.05444	0.07391	0.09561	0.0935	0.11612	0.12771	0.14867	0.13621	0.17109	0.19813	0.21487	0.22672
-5.07	-0.02193	-0.00557	-0.00708	-0.02012	-0.01189	-0.00966	-0.01456	-0.00762	0.000580552	-0.00278	-0.00669	-0.000660951	-0.01324	-0.0024	-0.01378	0.000735959	0.00465	-0.00397	0.00149	0.00416	-2.82916e-06	0.00493	-0.00239	0.01529	0.01801	0.01471	0.01911	0.01253	0.03577	0.0196	0.02479	0.03501	0.02996	0.04979	0.03747	0.04859	0.07276	0.07226	0.08084	0.10151	0.10655	0.12804	0.13089	0.15391	0.14314	0.16056	0.18886	0.20405	0.21523
-5.06	-0.04072	-0.01277	-0.01765	-0.03705	-0.03027	-0.01889	-0.02391	-0.02551	-0.01492	-0.01928	-0.01654	-0.00588	-0.02345	-0.01601	-0.02458	-0.01606	-0.00713	-0.01453	-0.0085	-0.00839	-0.01304	-0.00657	-0.02108	-0.0036	0.00299	-0.000125045	0.00291	0.00244	0.01719	-0.00125	0.0094	0.01692	0.01331	0.0261	0.02376	0.03881	0.05054	0.0429	0.06232	0.07575	0.07674	0.0984	0.11341	0.12863	0.11583	0.13242	0.17511	0.18048	0.19731
-5.05	-0.04005	-0.0249	-0.02806	-0.03519	-0.0336	-0.02721	-0.04067	-0.03069	-0.02334	-0.025	-0.01944	-0.0179	-0.02868	-0.01873	-0.0281	-0.0175	-0.01601	-0.0178	-0.01344	-0.01287	-0.01539	-0.01417	-0.02124	-0.00452	-0.000546168	-0.00571	-0.0036	-0.00635	0.00692	-0.000684719	0.0068	0.01204	0.011	0.02636	0.01724	0.03003	0.04923	0.04577	0.06048	0.08061	0.08158	0.10229	0.10444	0.12963	0.11888	0.14865	0.18104	0.18515	0.20115
-5.04	-0.05563	-0.02926	-0.02987	-0.04654	-0.04069	-0.03702	-0.0381	-0.03569	-0.02953	-0.03197	-0.02819	-0.02057	-0.03525	-0.02665	-0.03486	-0.03002	-0.0237	-0.02845	-0.01897	-0.0243	-0.02113	-0.01472	-0.0273	-0.01548	-0.00691	-0.0091	-0.00222	-0.0077	0.00698	-0.01028	0.00387	0.00951	0.01122	0.02281	0.02016	0.02419	0.04625	0.04681	0.05841	0.07463	0.0774	0.10434	0.10625	0.12235	0.12043	0.14749	0.16998	0.17491	0.19456
-5.03	-0.0437	-0.02719	-0.02904	-0.03251	-0.03423	-0.02746	-0.03007	-0.02756	-0.02488	-0.02051	-0.01387	-0.01135	-0.02547	-0.01877	-0.02785	-0.0171	-0.01848	-0.02586	-0.01498	-0.01541	-0.01568	-0.00998	-0.02181	-0.00771	0.00318	-0.00644	0.00353	-0.00626	0.00818	-0.00461	0.00142	0.01447	0.00696	0.02203	0.0179	0.02802	0.04592	0.04271	0.05611	0.06631	0.06111	0.09172	0.09919	0.12919	0.12263	0.14315	0.16369	0.1662	0.18676
-5.02	-0.03098	-0.00505	-0.00405	-0.01457	-0.01535	-0.00743	-0.01605	-0.00966	-0.00687	-0.00925	-0.00542	0.000481527	-0.01012	-0.00159	-0.01296	-0.00541	-0.0025	-0.00867	0.00373	0.00288	-0.00292	0.00497	-0.0044	0.01124	0.01647	0.00823	0.01595	0.01592	0.02295	0.00777	0.02151	0.02729	0.02598	0.04341	0.04009	0.04422	0.06045	0.06399	0.07311	0.08303	0.08976	0.10338	0.12053	0.13726	0.13373	0.15246	0.1762	0.17649	0.19354
-5.01	-0.03914	-0.02972	-0.02312	-0.03251	-0.03173	-0.03062	-0.02835	-0.02374	-0.0199	-0.02156	-0.02115	-0.01932	-0.02859	-0.0183	-0.02695	-0.0169	-0.01293	-0.01978	-0.01603	-0.01677	-0.01902	-0.01312	-0.02425	-0.00902	-0.00185	-0.00246	-0.00196	-0.00191	0.00858	0.000697941	0.00414	0.01216	0.00991	0.03124	0.02615	0.03131	0.04948	0.05021	0.06445	0.08049	0.07547	0.0975	0.1093	0.12645	0.1267	0.14462	0.17239	0.17509	0.19238
-5	-0.04502	-0.0224	-0.02483	-0.03395	-0.02095	-0.02412	-0.02531	-0.02395	-0.01785	-0.01645	-0.01459	-0.01606	-0.02358	-0.01336	-0.01962	-0.01375	-0.01805	-0.01741	-0.00721	-0.01647	-0.01601	-0.00928	-0.01906	-0.00477	0.000989515	0.00409	0.000328348	0.00925	0.01142	0.00141	0.01284	0.01836	0.01977	0.03098	0.02434	0.04132	0.04736	0.05924	0.06349	0.0817	0.07998	0.08775	0.11313	0.13037	0.12879	0.13906	0.16236	0.16127	0.18049
-4.99	-0.03449	-0.02301	-0.02328	-0.0187	-0.02463	-0.01875	-0.01601	-0.02004	-0.00876	-0.01405	-0.00972	-0.00509	-0.01928	-0.01628	-0.024	-0.00997	-0.0104	-0.01515	-0.00744	-0.01302	-0.01153	-0.00339	-0.0154	-1.31894e-05	0.00735	0.00287	0.00864	0.01146	0.02212	0.0095	0.01421	0.02174	0.0236	0.0355	0.03386	0.03548	0.05809	0.06336	0.07075	0.07924	0.07014	0.08809	0.10972	0.12431	0.13833	0.13629	0.16256	0.16864	0.18815
-4.98	-0.03694	-0.01944	-0.01965	-0.02553	-0.02994	-0.01771	-0.02247	-0.0249	-0.01683	-0.0176	-0.01322	-0.01235	-0.02415	-0.01422	-0.02784	-0.01813	-0.01596	-0.02267	-0.01114	-0.01111	-0.0186	-0.00595	-0.01519	-0.00422	0.00228	-0.00188	0.00416	-0.000433486	0.01419	-0.00239	0.01155	0.01565	0.01229	0.03356	0.02054	0.02801	0.04635	0.05066	0.06506	0.0682	0.06509	0.08708	0.09571	0.1111	0.108	0.1322	0.15818	0.15906	0.17371
-4.97	-0.04248	-0.03483	-0.02471	-0.03814	-0.03522	-0.03231	-0.0284	-0.03351	-0.01731	-0.02258	-0.02656	-0.02156	-0.02615	-0.02095	-0.03656	-0.0245	-0.02739	-0.02614	-0.01835	-0.01922	-0.02317	-0.01022	-0.02337	-0.01203	-0.000398272	-0.00485	-0.00499	5.89168e-05	0.0087	0.00103	0.00968	0.01415	0.01617	0.02008	0.02262	0.02972	0.0404	0.05502	0.06811	0.07095	0.06476	0.08228	0.10237	0.11471	0.11693	0.13686	0.16049	0.16469	0.18026
-4.96	-0.03099	-0.01752	-0.01622	-0.02272	-0.02384	-0.02106	-0.02383	-0.01984	-0.01458	-0.00923	-0.0115	-0.0094	-0.02069	-0.01545	-0.02452	-0.00821	-0.01709	-0.01673	-0.00739	-0.0114	-0.01021	-0.000985888	-0.01089	-0.00129	0.00234	0.00456	0.00835	0.01355	0.02111	0.01083	0.01439	0.01694	0.01745	0.02765	0.02893	0.03151	0.04527	0.06271	0.06572	0.07086	0.06787	0.08868	0.10254	0.1152	0.12825	0.11969	0.15515	0.15817	0.17095
-4.95	-0.05047	-0.04512	-0.04069	-0.04624	-0.04484	-0.03781	-0.0407	-0.04065	-0.03612	-0.03712	-0.03189	-0.02932	-0.03978	-0.03538	-0.04837	-0.03597	-0.04165	-0.04577	-0.03331	-0.03692	-0.03731	-0.02592	-0.03622	-0.02782	-0.01836	-0.01965	-0.02271	-0.02267	-0.01089	-0.01732	-0.01341	-0.00463	-0.00918	0.003	0.000200855	0.00743	0.01813	0.02477	0.04142	0.04767	0.03772	0.06402	0.07652	0.0983	0.09063	0.10232	0.123	0.12175	0.13871
-4.94	-0.04884	-0.02874	-0.0293	-0.03243	-0.02825	-0.02516	-0.02556	-0.03161	-0.02134	-0.02561	-0.02185	-0.01423	-0.02091	-0.01254	-0.03404	-0.02009	-0.02457	-0.02091	-0.01264	-0.01375	-0.01992	-0.0138	-0.01651	-0.0091	-0.00228	-0.00682	-0.00488	-0.00277	0.01433	0.000767983	0.00368	0.00534	0.00854	0.02313	0.01662	0.02965	0.03293	0.04929	0.05737	0.05912	0.05064	0.0718	0.0843	0.10225	0.10446	0.11443	0.13825	0.13979	0.15011
-4.93	-0.05213	-0.03652	-0.02879	-0.03545	-0.0345	-0.02852	-0.04048	-0.03381	-0.03086	-0.03025	-0.02879	-0.02334	-0.03691	-0.02503	-0.04155	-0.0288	-0.03629	-0.03437	-0.02359	-0.02128	-0.02248	-0.0228	-0.02502	-0.01965	-0.01226	-0.0113	-0.01643	-0.01179	0.00535	-0.00488	-0.00197	-0.00347	-0.00561	0.01821	0.01301	0.02375	0.02737	0.03774	0.03974	0.0403	0.03771	0.06731	0.06767	0.094	0.09535	0.09882	0.11573	0.13192	0.12366
-4.92	-0.05173	-0.03734	-0.03177	-0.03921	-0.03557	-0.02598	-0.03158	-0.03333	-0.02388	-0.02943	-0.03307	-0.01794	-0.03403	-0.02599	-0.03822	-0.02483	-0.03773	-0.03062	-0.02191	-0.02282	-0.0211	-0.01785	-0.0225	-0.01946	-0.0105	-0.0153	-0.0156	-0.01083	0.00996	0.000293041	0.00261	0.00532	-0.00136	0.01679	0.01123	0.02566	0.02196	0.03651	0.04045	0.05224	0.05105	0.06804	0.07796	0.09471	0.11353	0.11327	0.13092	0.13515	0.14056
-4.91	-0.04551	-0.02276	-0.01366	-0.01874	-0.02442	-0.01735	-0.01951	-0.02399	-0.01692	-0.01706	-0.01227	-0.00586	-0.0173	-0.01291	-0.01665	-0.00951	-0.0187	-0.01909	-0.000241117	-0.01025	-0.00621	-0.000718107	-0.00362	-0.00435	0.00395	0.00324	0.00221	0.00248	0.02148	0.01214	0.01279	0.0135	0.01669	0.03051	0.02789	0.03995	0.03565	0.05437	0.0573	0.06514	0.05938	0.08303	0.08853	0.10144	0.11429	0.12112	0.13139	0.13812	0.14587
-4.9	-0.05048	-0.02296	-0.0196	-0.02503	-0.02757	-0.02577	-0.02326	-0.02255	-0.02284	-0.0206	-0.02585	-0.01134	-0.02537	-0.01865	-0.02268	-0.0174	-0.02386	-0.02152	-0.00877	-0.01522	-0.00878	-0.00745	-0.00805	-0.01061	-0.00243	-0.00757	0.000721065	-0.00758	0.01546	0.00599	0.01009	0.01265	0.0115	0.02844	0.02382	0.02788	0.03796	0.04299	0.04655	0.05268	0.05582	0.06724	0.07836	0.09006	0.10372	0.11172	0.1267	0.12573	0.13859
-4.89	-0.04294	-0.02825	-0.01968	-0.0253	-0.02429	-0.02409	-0.02251	-0.02145	-0.01539	-0.01843	-0.01653	-0.0068	-0.01892	-0.01287	-0.02467	-0.00785	-0.02141	-0.01458	-0.00333	-0.01444	-0.0052	-0.00367	-0.00411	-0.01132	-0.00143	0.00231	-0.000135679	-0.00712	0.01571	0.00218	0.00867	0.0132	0.0131	0.02546	0.02234	0.03308	0.03271	0.04398	0.04242	0.0504	0.04616	0.06121	0.07653	0.07983	0.10202	0.10345	0.11973	0.11125	0.12944
-4.88	-0.04335	-0.02454	-0.02027	-0.02008	-0.0196	-0.02562	-0.02299	-0.01664	-0.01559	-0.01399	-0.01068	-0.00716	-0.01988	-0.0148	-0.02098	-0.00916	-0.02323	-0.01848	-0.000881829	-0.01141	-0.00455	-0.00224	-0.00388	-0.01029	-0.00342	-0.00346	0.00276	-0.00265	0.01005	-0.00020619	0.01329	0.01108	0.00192	0.02205	0.01888	0.03143	0.02479	0.03922	0.03958	0.05122	0.04593	0.06194	0.07093	0.08616	0.09605	0.10344	0.10734	0.10429	0.1215
-4.87	-0.0377	-0.02313	-0.01952	-0.01912	-0.01869	-0.02715	-0.01927	-0.01541	-0.01066	-0.01033	-0.00773	-0.00404	-0.01247	-0.00977	-0.01818	-0.00769	-0.01005	-0.01441	0.00302	-0.00328	0.000894533	0.00329	0.00244	-0.00526	0.00442	0.00582	0.00486	0.00618	0.01974	0.01096	0.01818	0.01209	0.00782	0.02953	0.02402	0.03882	0.02759	0.04668	0.04445	0.05922	0.05998	0.07086	0.08158	0.08863	0.09952	0.10208	0.11591	0.11581	0.13597
-4.86	-0.04692	-0.0308	-0.02249	-0.02381	-0.02131	-0.03002	-0.01993	-0.0187	-0.01819	-0.02771	-0.0154	-0.01388	-0.0237	-0.00908	-0.02448	-0.01295	-0.01726	-0.01738	-0.00772	-0.00305	-0.00514	-0.00851	-0.00659	-0.0158	-0.00417	-0.00564	-0.00542	-0.00108	0.0107	0.00564	0.01523	0.00638	0.00695	0.02512	0.0136	0.03791	0.0213	0.03578	0.03212	0.03696	0.04156	0.05854	0.06365	0.0777	0.07911	0.08812	0.10037	0.10548	0.11919
-4.85	-0.04043	-0.02673	-0.01849	-0.02016	-0.02267	-0.0247	-0.01692	-0.0138	-0.01548	-0.01861	-0.00622	-0.00826	-0.01931	-0.00696	-0.01608	0.000871845	-0.01652	-0.01315	0.00472	0.000550656	0.00115	-0.000506189	0.00115	-0.00867	-0.000522282	0.00232	-0.000115032	0.00485	0.01578	0.01735	0.0234	0.0165	0.01698	0.03087	0.01999	0.04164	0.02842	0.04239	0.04235	0.04395	0.05137	0.06215	0.07419	0.08241	0.09776	0.09521	0.11783	0.10944	0.12301
-4.84	-0.03419	-0.0225	-0.02064	-0.02022	-0.01603	-0.02461	-0.02149	-0.01599	-0.01465	-0.01606	-0.00551	-0.00415	-0.0202	-0.00322	-0.01937	-0.00412	-0.01654	-0.01323	0.00532	-0.00384	0.00299	-0.00105	-0.00403	-0.01017	-0.000995679	-0.00178	0.000332933	0.00497	0.01413	0.01165	0.01713	0.0174	0.01237	0.02592	0.0161	0.03944	0.02756	0.04635	0.03747	0.0443	0.04262	0.05746	0.05717	0.07307	0.08285	0.08638	0.1002	0.10356	0.10153
-4.83	-0.04316	-0.02958	-0.02849	-0.0323	-0.03421	-0.03299	-0.03195	-0.02686	-0.02621	-0.02961	-0.01644	-0.01675	-0.02772	-0.01658	-0.02817	-0.01671	-0.02792	-0.02504	-0.00772	-0.01623	-0.01183	-0.01742	-0.0144	-0.02012	-0.01211	-0.01249	-0.006	-0.00635	-0.000250005	0.00256	0.00327	0.00437	-0.00173	0.01323	0.00926	0.03455	0.01372	0.03073	0.03042	0.0341	0.03713	0.04981	0.04807	0.06752	0.078	0.07538	0.09873	0.0968	0.10756
-4.82	-0.03367	-0.02215	-0.02544	-0.0203	-0.02341	-0.02305	-0.02746	-0.01446	-0.01562	-0.01819	-0.00905	-0.00812	-0.02198	-0.00441	-0.01846	-0.00254	-0.01896	-0.01889	-0.00263	-0.00524	-0.000482872	-0.00649	-0.00482	-0.01223	-0.00169	-0.00629	-0.00222	-0.00558	0.00985	0.00888	0.01254	0.01632	0.00338	0.02394	0.0153	0.03358	0.01905	0.02893	0.03539	0.02929	0.0391	0.05095	0.05499	0.06204	0.07935	0.07893	0.09779	0.10298	0.1083
-4.81	-0.04609	-0.03232	-0.03228	-0.02941	-0.038	-0.03639	-0.03903	-0.03142	-0.02007	-0.02709	-0.0213	-0.0158	-0.0272	-0.01529	-0.02344	-0.01245	-0.02313	-0.02636	-0.01139	-0.01411	-0.00747	-0.01656	-0.00787	-0.01535	-0.00921	-0.01008	-0.00698	-0.00798	0.00719	-0.00602	0.00838	0.00451	-0.00221	0.01575	0.00756	0.02768	0.02001	0.02221	0.02979	0.02995	0.03368	0.04837	0.05004	0.06179	0.06929	0.07202	0.09802	0.08777	0.10378
-4.8	-0.0558	-0.03095	-0.03819	-0.0307	-0.03926	-0.04042	-0.03955	-0.03405	-0.02224	-0.03145	-0.02477	-0.02365	-0.03557	-0.01602	-0.03131	-0.01793	-0.02625	-0.03098	-0.02066	-0.01718	-0.016	-0.02653	-0.01428	-0.02564	-0.01355	-0.01184	-0.0089	-0.01095	-0.00142	-0.01156	0.00273	0.00574	-0.00412	0.01489	0.00521	0.02025	0.0179	0.0141	0.02249	0.02307	0.03121	0.04878	0.03614	0.05357	0.06799	0.06449	0.07718	0.08763	0.10283
-4.79	-0.04736	-0.02944	-0.03259	-0.02515	-0.03386	-0.03521	-0.03654	-0.03151	-0.02046	-0.02969	-0.02434	-0.02003	-0.03028	-0.01559	-0.02272	-0.0086	-0.02224	-0.03021	-0.0131	-0.01143	-0.01157	-0.01899	-0.01189	-0.01566	-0.0108	-0.01277	-0.00479	-0.01013	-0.00483	-0.00739	0.00159	0.00172	-0.00851	0.01451	0.00966	0.01917	0.00871	0.0215	0.02675	0.02853	0.03197	0.04108	0.03495	0.04887	0.06621	0.05325	0.07726	0.08193	0.08844
-4.78	-0.05751	-0.04384	-0.04761	-0.03896	-0.03959	-0.05276	-0.04654	-0.03621	-0.02702	-0.04263	-0.03198	-0.02994	-0.04955	-0.03001	-0.04155	-0.02298	-0.0303	-0.04544	-0.02877	-0.02828	-0.0264	-0.03501	-0.022	-0.0269	-0.01872	-0.02145	-0.02134	-0.02333	-0.01537	-0.01903	-0.01525	-0.00669	-0.02004	0.000780795	-0.00325	0.00765	0.000663617	0.00889	0.01848	0.01761	0.02413	0.02961	0.02751	0.04289	0.05466	0.04623	0.07407	0.07241	0.07714
-4.77	-0.05491	-0.04311	-0.04142	-0.03283	-0.03759	-0.04418	-0.04152	-0.03094	-0.02428	-0.0334	-0.0312	-0.02675	-0.04325	-0.02205	-0.03287	-0.01646	-0.02796	-0.03161	-0.02311	-0.02198	-0.0226	-0.02856	-0.02019	-0.02572	-0.01061	-0.02017	-0.01525	-0.0146	-0.01401	-0.01187	-0.00495	-0.00354	-0.01412	0.00725	0.00138	0.00911	-0.000374345	0.01211	0.01299	0.02377	0.02939	0.02605	0.01612	0.03672	0.05103	0.04489	0.06556	0.0661	0.06656
-4.76	-0.06007	-0.04628	-0.04351	-0.04106	-0.04407	-0.05043	-0.04426	-0.03551	-0.03072	-0.03943	-0.03795	-0.03597	-0.05065	-0.03651	-0.04701	-0.02899	-0.03258	-0.04334	-0.03222	-0.02719	-0.03122	-0.03565	-0.02876	-0.03651	-0.02	-0.02584	-0.02196	-0.03084	-0.02033	-0.01959	-0.01594	-0.01335	-0.02713	-0.00244	-0.0033	0.00422	-0.00419	0.00176	0.01095	0.01023	0.0202	0.02411	0.02551	0.03283	0.04244	0.04371	0.06094	0.05141	0.07418
-4.75	-0.05375	-0.02819	-0.02975	-0.03178	-0.03155	-0.0377	-0.03211	-0.02143	-0.0206	-0.02253	-0.02311	-0.01918	-0.0298	-0.02087	-0.02644	-0.01343	-0.01842	-0.02572	-0.01781	-0.01307	-0.01833	-0.02105	-0.0161	-0.01957	-0.01185	-0.01483	-0.01004	-0.01902	-0.00985	-0.00904	-0.00343	0.00662	-0.01379	0.01016	0.01064	0.01544	0.0101	0.0161	0.02236	0.02134	0.03383	0.03547	0.02991	0.04562	0.04863	0.05423	0.06912	0.06582	0.09362
-4.74	-0.05686	-0.03833	-0.04064	-0.0388	-0.04297	-0.04861	-0.04166	-0.03755	-0.03179	-0.03662	-0.03031	-0.02781	-0.04088	-0.03037	-0.03446	-0.02704	-0.02709	-0.03684	-0.0257	-0.02283	-0.0293	-0.03034	-0.02621	-0.0242	-0.0199	-0.02375	-0.0193	-0.02098	-0.01432	-0.01595	-0.0122	-0.00653	-0.01734	0.00996	0.000569994	0.00719	-0.00218	0.00979	0.01807	0.01533	0.02533	0.02863	0.03093	0.04071	0.04388	0.04663	0.06324	0.06159	0.09126
-4.73	-0.0374	-0.02747	-0.02338	-0.02237	-0.01744	-0.02579	-0.02705	-0.01589	-0.01018	-0.01238	-0.01503	-0.00614	-0.02095	-0.01134	-0.01412	-0.00419	-0.00802	-0.01427	-0.00488	-0.00595	-0.01084	-0.01049	-0.00364	-0.00402	-0.00173	-0.00598	0.0039	-0.00255	0.00225	0.000496921	0.01269	0.01335	-0.00182	0.02709	0.01853	0.03411	0.02293	0.03329	0.03744	0.0283	0.03905	0.04857	0.04407	0.04212	0.05426	0.05346	0.06923	0.05962	0.0809
-4.72	-0.04493	-0.03153	-0.02971	-0.03258	-0.03103	-0.03567	-0.03319	-0.03006	-0.02025	-0.0243	-0.02143	-0.02253	-0.03681	-0.02255	-0.03095	-0.01591	-0.01685	-0.02697	-0.01931	-0.01521	-0.01762	-0.02498	-0.01659	-0.01756	-0.01495	-0.01271	-0.00883	-0.01581	-0.00311	-0.00519	0.00383	-0.00108	-0.01516	0.01662	0.00619	0.01966	0.01199	0.01455	0.02009	0.01799	0.02608	0.03401	0.03732	0.03509	0.05317	0.04682	0.0598	0.06316	0.07488
-4.71	-0.04694	-0.03873	-0.02875	-0.02936	-0.02637	-0.02961	-0.03403	-0.02348	-0.01805	-0.02047	-0.01925	-0.02378	-0.02934	-0.02316	-0.02691	-0.01414	-0.01475	-0.02536	-0.01806	-0.01058	-0.01617	-0.02321	-0.01669	-0.01541	-0.01458	-0.015	-0.00736	-0.01795	-0.00992	-0.00738	0.00442	-0.00202	-0.0147	0.01956	0.00235	0.02176	0.01208	0.01601	0.01933	0.01432	0.03107	0.04225	0.03133	0.02878	0.03901	0.04714	0.0501	0.06305	0.06626
-4.7	-0.03844	-0.03522	-0.03304	-0.03272	-0.02778	-0.03166	-0.03639	-0.02145	-0.01403	-0.01621	-0.0173	-0.02503	-0.02595	-0.01841	-0.02213	-0.01461	-0.01777	-0.025	-0.01868	-0.00802	-0.01404	-0.01886	-0.01386	-0.01366	-0.01375	-0.01367	-0.00369	-0.01291	-0.01234	-0.00135	0.00421	0.00248	-0.01509	0.01242	0.00136	0.01922	0.00823	0.00949	0.01753	0.01126	0.01922	0.02804	0.02044	0.03009	0.03757	0.03692	0.04794	0.06001	0.05752
-4.69	-0.04211	-0.03134	-0.03643	-0.03489	-0.03323	-0.0372	-0.0415	-0.02861	-0.01764	-0.02613	-0.01867	-0.02831	-0.02705	-0.0213	-0.02802	-0.01897	-0.01562	-0.03101	-0.01739	-0.0116	-0.01972	-0.02465	-0.01319	-0.02034	-0.01192	-0.01694	-0.01027	-0.01205	-0.00957	-0.00697	0.000636385	-0.000545229	-0.01494	0.01071	-0.000399211	0.01825	0.01022	0.01108	0.00629	0.00845	0.01948	0.03367	0.02257	0.02862	0.03399	0.03363	0.04281	0.0475	0.0622
-4.68	-0.04276	-0.02975	-0.02378	-0.02453	-0.03098	-0.03082	-0.03832	-0.0238	-0.01973	-0.01893	-0.0198	-0.02282	-0.02089	-0.01809	-0.0248	-0.01814	-0.01177	-0.0304	-0.01411	-0.00658	-0.01583	-0.02189	-0.01567	-0.01677	-0.01132	-0.01736	-0.00555	-0.01549	-0.01153	-0.01182	-0.000741305	0.00154	-0.01541	0.00884	0.00369	0.02025	0.00716	0.000963441	0.0084	0.00897	0.0205	0.02897	0.01383	0.01963	0.03217	0.03208	0.04382	0.05151	0.05991
-4.67	-0.04256	-0.03986	-0.03669	-0.02786	-0.03649	-0.03845	-0.04594	-0.03262	-0.0281	-0.03027	-0.02897	-0.03079	-0.02717	-0.02383	-0.03153	-0.0251	-0.01793	-0.03432	-0.02096	-0.01674	-0.01964	-0.02731	-0.02098	-0.02301	-0.02212	-0.02234	-0.01451	-0.02681	-0.01865	-0.01586	-0.00594	-0.00537	-0.02286	0.00372	-0.00621	0.00768	0.000752907	-0.00685	0.00336	-0.00174	0.01205	0.01882	0.0159	0.01333	0.02261	0.0321	0.03255	0.04069	0.05115
-4.66	-0.03779	-0.04085	-0.03284	-0.0337	-0.036	-0.0405	-0.04353	-0.0296	-0.03286	-0.02999	-0.03353	-0.03362	-0.03006	-0.02956	-0.02761	-0.02355	-0.02396	-0.03478	-0.02741	-0.01897	-0.01939	-0.03499	-0.02501	-0.02471	-0.02038	-0.02724	-0.02133	-0.02885	-0.0244	-0.01484	-0.00617	-0.01089	-0.02347	0.00251	-0.00411	0.00514	0.00173	-0.0048	0.0027	0.00126	0.01379	0.01657	0.00394	0.01109	0.01915	0.02646	0.0301	0.0428	0.03968
-4.65	-0.03098	-0.03313	-0.0338	-0.02081	-0.03119	-0.03391	-0.03394	-0.01909	-0.02329	-0.02099	-0.02366	-0.02251	-0.01829	-0.02199	-0.02312	-0.01785	-0.01515	-0.02517	-0.01228	-0.01482	-0.0142	-0.02328	-0.01981	-0.0177	-0.01957	-0.02096	-0.01344	-0.024	-0.01462	-0.00917	-0.00344	-0.00362	-0.01506	0.00356	0.00276	0.008	0.00688	0.00285	0.00547	0.00516	0.02439	0.01534	0.000964443	0.00291	0.02008	0.01671	0.0149	0.03105	0.03553
-4.64	-0.04607	-0.04993	-0.0473	-0.04231	-0.04275	-0.04584	-0.04917	-0.0366	-0.03637	-0.03501	-0.03849	-0.03693	-0.03648	-0.03798	-0.04263	-0.03248	-0.02565	-0.04204	-0.02787	-0.0263	-0.02962	-0.03376	-0.02964	-0.03454	-0.02918	-0.03128	-0.02825	-0.03633	-0.0269	-0.02003	-0.01032	-0.01265	-0.02535	-0.00626	-0.01325	-0.00232	-0.00776	-0.01707	-0.00702	-0.00338	0.00793	0.012	-0.00251	0.00568	0.02095	0.01764	0.01995	0.02208	0.02984
-4.63	-0.03647	-0.03448	-0.03567	-0.02967	-0.03227	-0.0401	-0.04132	-0.02525	-0.02763	-0.02033	-0.029	-0.0284	-0.0296	-0.0262	-0.02696	-0.02414	-0.01896	-0.03185	-0.0193	-0.01926	-0.01794	-0.02189	-0.02337	-0.02691	-0.02159	-0.02247	-0.01878	-0.02649	-0.01625	-0.01575	-0.00766	-0.00672	-0.01911	0.00303	-0.00562	0.00135	-0.00151	0.000303761	0.00115	-0.00299	0.00763	0.0149	-0.00649	0.00571	0.01437	0.01779	0.01108	0.02704	0.02651
-4.62	-0.03362	-0.03632	-0.03152	-0.0307	-0.03015	-0.04037	-0.04041	-0.02349	-0.02098	-0.01998	-0.02789	-0.0181	-0.02537	-0.02165	-0.02671	-0.02425	-0.02293	-0.02864	-0.01366	-0.01495	-0.0113	-0.01799	-0.01504	-0.0169	-0.01422	-0.01951	-0.01025	-0.02002	-0.00641	-0.01285	-0.00468	-0.000628307	-0.01328	0.00646	-0.00297	-0.000346983	9.89506e-05	-0.00237	-0.00132	-3.79168e-05	0.00761	0.01631	-0.006	0.01109	0.02287	0.01804	0.01973	0.02114	0.03681
-4.61	-0.03632	-0.03164	-0.02853	-0.02926	-0.02843	-0.03321	-0.03145	-0.02202	-0.01328	-0.02355	-0.02461	-0.01855	-0.01926	-0.02082	-0.0268	-0.01889	-0.0176	-0.0257	-0.00882	-0.01174	-0.00805	-0.01487	-0.01193	-0.0154	-0.01316	-0.01882	-0.00904	-0.01541	-0.00911	-0.01646	-0.00546	-0.00665	-0.01517	0.00341	0.000383189	0.0037	-0.0058	-0.00502	-0.00369	6.21786e-06	0.02014	0.01876	-0.00524	0.00284	0.021	0.01024	0.00427	0.01414	0.0221
-4.6	-0.04591	-0.04538	-0.04224	-0.04157	-0.04257	-0.04667	-0.05347	-0.03505	-0.02612	-0.03365	-0.03482	-0.03349	-0.03498	-0.0301	-0.04298	-0.03373	-0.03357	-0.034	-0.02425	-0.02767	-0.02035	-0.02687	-0.02757	-0.02913	-0.02621	-0.0312	-0.02047	-0.02695	-0.02197	-0.02541	-0.01349	-0.01443	-0.02585	-0.00365	-0.0084	-0.00913	-0.01459	-0.01605	-0.01878	-0.01072	0.00838	0.01322	-0.01961	-9.84011e-05	0.01705	0.000255427	0.00168	0.00929	0.02313
-4.59	-0.03122	-0.02542	-0.02571	-0.02328	-0.01882	-0.02968	-0.03234	-0.02302	-0.01242	-0.01632	-0.01428	-0.01337	-0.01982	-0.01389	-0.02285	-0.01601	-0.01023	-0.01831	-0.00289	-0.00652	-0.00187	-0.00978	-0.01079	-0.00762	-0.0013	-0.00747	-0.00551	-0.00753	-0.00315	-0.00648	0.00604	-0.000164544	-0.01036	0.01594	0.00813	0.00861	-0.000915185	-0.00294	-0.00311	0.0131	0.02161	0.01883	0.00344	0.00744	0.02956	0.01068	0.00924	0.01575	0.02818
-4.58	-0.0355	-0.03141	-0.02776	-0.0273	-0.02042	-0.03142	-0.0337	-0.02402	-0.01562	-0.02304	-0.01829	-0.02149	-0.01709	-0.01801	-0.02086	-0.02222	-0.01442	-0.01795	-0.00814	-0.01195	-0.00706	-0.01256	-0.01021	-0.01388	-0.00501	-0.013	-0.0079	-0.01074	-0.00423	-0.00689	0.00825	0.00541	-0.00974	0.01251	0.00611	0.01057	0.00257	-0.000408748	-0.00869	0.0047	0.01597	0.01823	-0.00556	-0.00136	0.03197	0.00904	0.01722	0.00283	0.01743
-4.57	-0.04084	-0.03072	-0.02763	-0.03407	-0.02515	-0.03228	-0.03654	-0.02606	-0.01839	-0.02361	-0.02851	-0.01986	-0.02092	-0.02367	-0.0351	-0.028	-0.01841	-0.02018	-0.01221	-0.01174	-0.01542	-0.01559	-0.01606	-0.01555	-0.00927	-0.01822	-0.01279	-0.01635	-0.01077	-0.0128	0.000318017	-0.00688	-0.02104	0.00487	-0.0061	0.00174	-0.0107	-0.01243	-0.01666	-0.00658	0.00493	0.01111	-0.01225	-0.0129	0.01358	-0.00854	-0.00689	-0.00874	-8.89107e-05
-4.56	-0.03988	-0.03734	-0.03019	-0.03957	-0.03257	-0.03724	-0.04389	-0.03247	-0.02423	-0.02755	-0.0322	-0.02826	-0.03112	-0.02909	-0.0302	-0.0316	-0.02064	-0.02207	-0.01763	-0.01335	-0.02361	-0.02378	-0.02306	-0.02314	-0.01787	-0.01768	-0.0169	-0.01581	-0.01836	-0.01724	-0.0065	-0.007	-0.01809	0.000967735	-0.00208	8.02313e-05	-0.01151	-0.01003	-0.01106	-0.000501216	-0.00038031	0.01342	-0.01093	-0.01335	0.01519	0.000449644	-0.00806	-0.0042	0.00546
-4.55	-0.03858	-0.03523	-0.02953	-0.0296	-0.02934	-0.03571	-0.04053	-0.02714	-0.01868	-0.02008	-0.02504	-0.02506	-0.02782	-0.02195	-0.02387	-0.02588	-0.01966	-0.01454	-0.00708	-0.01317	-0.01637	-0.01603	-0.01825	-0.01504	-0.00968	-0.01138	-0.00721	-0.00894	-0.01244	-0.00849	0.00195	-0.00349	-0.00907	0.00624	-0.000282617	0.00264	-0.01023	-0.00533	-0.01803	-0.00488	0.00987	0.01314	-0.01169	-0.01357	0.01122	-0.00144	-0.01053	-0.01315	0.0013
-4.54	-0.02888	-0.03213	-0.03153	-0.02539	-0.02705	-0.03763	-0.03368	-0.02048	-0.01487	-0.01827	-0.02617	-0.0188	-0.02444	-0.01541	-0.02533	-0.01912	-0.01771	-0.01655	-0.00801	-0.0126	-0.01642	-0.02024	-0.01273	-0.01506	-0.00966	-0.00882	-0.01066	-0.0089	-0.0152	-0.01015	-0.000395332	0.00107	-0.00877	0.00464	-0.00562	0.00174	-0.00898	-0.00266	-0.0084	0.00339	0.000759947	0.01685	-0.00504	-0.00907	0.00383	-0.00475	-0.01296	-0.0054	-0.000184717
-4.53	-0.02753	-0.02544	-0.02917	-0.02356	-0.02291	-0.03487	-0.02775	-0.01811	-0.01275	-0.01167	-0.02241	-0.01944	-0.02084	-0.01227	-0.02387	-0.01821	-0.01277	-0.0148	-0.0021	-0.00741	-0.01433	-0.0143	-0.01647	-0.01452	-0.00906	-0.00967	-0.00626	-0.01162	-0.01069	-0.0047	0.000131233	-1.96139e-05	-0.0074	0.0016	-0.00212	-0.00323	-0.00279	-0.00895	-0.00742	0.00853	-0.00449	0.01125	-0.00704	-0.01177	0.00768	-0.00157	-0.0072	-0.01085	-0.000647609
-4.52	-0.02157	-0.01424	-0.01852	-0.01456	-0.01328	-0.02408	-0.01732	-0.00643	-0.00498	-0.00488	-0.01326	-0.00491	-0.00997	-0.00596	-0.01064	-0.01225	-0.000688911	-0.00867	0.0024	0.00103	-0.00576	-0.00512	-0.00718	-0.00489	-0.00178	0.000776086	0.00385	-0.000238548	-0.00295	-0.001	0.00441	0.01052	-0.00185	0.01143	0.00518	0.0023	0.00439	0.000205723	-0.00269	0.0034	0.00648	0.01963	-0.00618	-0.00107	0.00434	0.00637	-0.00496	-0.00741	0.00358
-4.51	-0.02558	-0.0213	-0.02772	-0.01938	-0.0233	-0.03487	-0.02532	-0.01515	-0.01017	-0.01597	-0.02221	-0.01066	-0.02039	-0.00922	-0.02015	-0.01366	-0.01102	-0.01408	0.000798382	-0.00675	-0.00807	-0.00619	-0.01733	-0.01652	-0.00953	-0.00662	-0.00423	-0.00913	-0.00955	-0.00599	-0.000439866	0.00702	-0.01097	-0.00243	0.00319	0.000673708	-0.00432	-0.00108	-0.00997	0.00182	-0.000268116	0.01155	-0.00574	-0.00297	0.00627	0.00354	-0.00435	-0.00815	0.00414
-4.5	-0.03107	-0.03113	-0.02477	-0.02882	-0.02846	-0.03887	-0.02841	-0.01988	-0.01638	-0.02445	-0.03101	-0.02075	-0.02749	-0.01797	-0.03172	-0.02302	-0.01852	-0.0164	-0.01012	-0.01345	-0.01743	-0.02082	-0.02228	-0.01975	-0.01739	-0.0149	-0.01146	-0.01529	-0.01962	-0.01542	-0.00375	-0.00339	-0.01886	-0.00737	-0.00853	-0.01048	-0.00954	-0.00959	-0.0164	-0.00488	-0.0099	0.00746	-0.01071	-0.00442	0.000295518	0.0055	-0.01014	-0.01848	-0.00415
-4.49	-0.0403	-0.04204	-0.03848	-0.03591	-0.03614	-0.04306	-0.04195	-0.02929	-0.03102	-0.03731	-0.04231	-0.03212	-0.03288	-0.02341	-0.03967	-0.03334	-0.02791	-0.02449	-0.02056	-0.02197	-0.02762	-0.0293	-0.02939	-0.02783	-0.02676	-0.02316	-0.01931	-0.02462	-0.02682	-0.01633	-0.01228	-0.01195	-0.0308	-0.01155	-0.01773	-0.01739	-0.01778	-0.02077	-0.0199	-0.01034	-0.02435	-0.00144	-0.02169	-0.01859	-0.01114	-0.01105	-0.02927	-0.03356	-0.01184
-4.48	-0.03593	-0.03505	-0.02552	-0.02846	-0.02478	-0.03538	-0.03589	-0.01872	-0.02471	-0.02691	-0.03465	-0.02176	-0.0274	-0.01855	-0.03208	-0.0219	-0.01627	-0.0196	-0.01278	-0.0145	-0.01936	-0.02177	-0.02629	-0.0251	-0.02005	-0.01485	-0.01727	-0.0202	-0.02266	-0.00889	-0.00942	-0.00596	-0.019	-0.00699	-0.01094	-0.01498	-0.00937	-0.01372	-0.01215	-0.01054	-0.01424	0.00488	-0.01854	-0.00997	-0.00783	-0.00848	-0.02837	-0.02256	-0.01597
-4.47	-0.03422	-0.04042	-0.03395	-0.02816	-0.03478	-0.04185	-0.03684	-0.0269	-0.03035	-0.03551	-0.04031	-0.02943	-0.0334	-0.01994	-0.0388	-0.02817	-0.02263	-0.02412	-0.01857	-0.02205	-0.02831	-0.02473	-0.02824	-0.03518	-0.02408	-0.02186	-0.02151	-0.02499	-0.02813	-0.01996	-0.01536	-0.00843	-0.02486	-0.01775	-0.01484	-0.0178	-0.01674	-0.02561	-0.01867	-0.02149	-0.02609	-0.00329	-0.02667	-0.02104	-0.01781	-0.01658	-0.0367	-0.03015	-0.02782
-4.46	-0.03908	-0.03661	-0.03366	-0.02774	-0.02744	-0.03979	-0.0386	-0.02691	-0.02902	-0.0332	-0.03204	-0.02881	-0.03258	-0.02169	-0.04364	-0.03469	-0.02024	-0.02254	-0.01864	-0.02168	-0.02587	-0.02427	-0.02238	-0.0329	-0.02339	-0.02178	-0.02075	-0.02486	-0.02931	-0.01961	-0.01441	-0.00843	-0.02548	-0.01514	-0.01755	-0.01535	-0.01347	-0.01658	-0.02047	-0.01647	-0.02525	0.00591	-0.01553	-0.02347	-0.02217	-0.01027	-0.03246	-0.03062	-0.02179
-4.45	-0.04287	-0.03799	-0.03258	-0.02779	-0.03197	-0.0418	-0.03298	-0.02275	-0.02892	-0.03191	-0.02926	-0.02709	-0.0341	-0.02002	-0.04111	-0.02904	-0.01893	-0.02055	-0.02	-0.01834	-0.02005	-0.02333	-0.02646	-0.02888	-0.02381	-0.02335	-0.01704	-0.02343	-0.02306	-0.01769	-0.00677	-0.01242	-0.02349	-0.009	-0.01041	-0.01122	-0.01252	-0.01428	-0.01744	-0.01454	-0.01549	-0.000956321	-0.01343	-0.01539	-0.01111	-0.00788	-0.0283	-0.02613	-0.02328
-4.44	-0.0419	-0.04115	-0.03194	-0.02577	-0.02901	-0.04493	-0.02906	-0.0242	-0.02637	-0.03107	-0.03097	-0.02579	-0.03837	-0.02375	-0.04179	-0.03145	-0.02309	-0.02829	-0.02001	-0.02646	-0.02594	-0.0244	-0.03148	-0.03667	-0.02726	-0.02653	-0.02215	-0.02695	-0.02598	-0.0228	-0.01597	-0.01372	-0.02637	-0.01586	-0.01504	-0.02182	-0.01861	-0.01611	-0.02188	-0.01709	-0.01633	-0.00422	-0.02145	-0.01817	-0.02148	-0.01257	-0.039	-0.03533	-0.03441
-4.43	-0.03254	-0.02968	-0.02728	-0.01773	-0.02109	-0.02892	-0.02577	-0.01068	-0.02199	-0.0237	-0.0219	-0.01064	-0.03086	-0.00893	-0.02508	-0.02036	-0.00897	-0.0128	-0.00786	-0.0113	-0.01411	-0.01329	-0.01643	-0.01765	-0.01433	-0.01179	-0.00957	-0.01105	-0.01184	-0.01345	-0.00895	-0.002	-0.01745	0.00102	-0.0036	-0.00755	-0.00824	-0.01044	-0.01257	-0.00566	-0.01036	0.00921	-0.01547	-0.00531	-0.00967	-0.00298	-0.02717	-0.03262	-0.02318
-4.42	-0.03886	-0.03633	-0.03521	-0.02555	-0.03139	-0.03878	-0.03284	-0.01899	-0.02713	-0.02903	-0.02747	-0.02927	-0.03798	-0.02191	-0.03855	-0.02735	-0.02321	-0.02353	-0.02075	-0.02699	-0.02413	-0.02567	-0.02619	-0.02624	-0.0237	-0.02269	-0.02074	-0.02311	-0.01878	-0.01892	-0.01701	-0.01314	-0.02314	-0.01484	-0.00838	-0.01723	-0.00623	-0.01042	-0.01577	-0.01099	-0.01733	0.01337	-0.01829	-0.01352	-0.01906	-0.0075	-0.0315	-0.03718	-0.02475
-4.41	-0.04558	-0.04496	-0.03665	-0.03217	-0.03275	-0.03663	-0.0374	-0.02749	-0.03022	-0.03155	-0.02963	-0.02476	-0.04448	-0.0248	-0.03538	-0.0262	-0.02164	-0.02535	-0.01745	-0.0246	-0.02441	-0.02414	-0.02513	-0.02433	-0.02677	-0.02664	-0.02216	-0.02211	-0.01691	-0.0221	-0.02003	-0.01139	-0.02176	-0.01269	-0.00612	-0.01213	-0.00951	-0.00233	-0.01056	-0.00531	-0.00881	0.01116	-0.01288	-0.00564	-0.01588	-0.0057	-0.02886	-0.03838	-0.01534
-4.4	-0.0419	-0.04232	-0.03847	-0.0266	-0.03447	-0.0407	-0.03517	-0.02492	-0.03364	-0.03164	-0.03071	-0.02776	-0.04183	-0.03069	-0.03322	-0.02411	-0.03066	-0.03035	-0.02051	-0.02442	-0.02679	-0.028	-0.02641	-0.02669	-0.02842	-0.02576	-0.01942	-0.02622	-0.02152	-0.02403	-0.01847	-0.01396	-0.02259	-0.01531	-0.0095	-0.0133	-0.00978	-0.00761	-0.01444	-0.01266	-0.013	0.00813	-0.01891	-0.01518	-0.01645	-0.01523	-0.02475	-0.0188	-0.00991
-4.39	-0.0373	-0.03856	-0.03277	-0.0309	-0.04104	-0.03757	-0.03679	-0.02828	-0.02942	-0.02832	-0.03259	-0.02982	-0.03741	-0.02746	-0.0337	-0.02674	-0.02776	-0.0291	-0.02066	-0.02527	-0.02234	-0.02468	-0.02629	-0.02605	-0.0243	-0.02698	-0.0183	-0.02365	-0.01879	-0.02195	-0.01448	-0.01531	-0.02545	-0.01505	-0.00749	-0.01374	-0.00802	-0.00523	-0.00914	-0.01234	-0.0151	0.01254	-0.01429	-0.01295	-0.0127	-0.0095	-0.0338	-0.02682	-0.0149
-4.38	-0.03799	-0.0334	-0.03224	-0.02651	-0.03285	-0.04026	-0.03653	-0.02335	-0.0316	-0.03236	-0.0314	-0.02924	-0.03693	-0.03261	-0.03931	-0.03387	-0.02681	-0.02906	-0.02382	-0.02719	-0.0252	-0.02542	-0.02979	-0.03142	-0.02913	-0.02941	-0.02382	-0.03152	-0.02145	-0.02416	-0.01521	-0.01332	-0.02439	-0.01811	-0.00918	-0.0171	-0.01207	-0.00799	-0.01801	-0.01019	-0.02403	0.00185	-0.0205	-0.02166	-0.01882	-0.00738	-0.0302	-0.02853	-0.02094
-4.37	-0.04952	-0.0468	-0.03927	-0.04075	-0.04455	-0.05144	-0.04782	-0.03461	-0.04325	-0.03741	-0.03952	-0.03975	-0.04302	-0.04088	-0.04743	-0.04058	-0.03219	-0.03769	-0.03266	-0.0345	-0.03129	-0.03348	-0.03364	-0.03622	-0.04106	-0.03686	-0.03007	-0.03907	-0.02933	-0.0324	-0.02832	-0.01788	-0.02929	-0.03022	-0.01933	-0.02615	-0.02222	-0.01904	-0.02131	-0.01969	-0.03073	-0.00436	-0.02673	-0.02578	-0.03114	-0.01805	-0.03584	-0.03136	-0.02425
-4.36	-0.04399	-0.03672	-0.03737	-0.04071	-0.03716	-0.0393	-0.04273	-0.02814	-0.03708	-0.03427	-0.03105	-0.03739	-0.03895	-0.03529	-0.04425	-0.0321	-0.03215	-0.02646	-0.02573	-0.03453	-0.03171	-0.0297	-0.03057	-0.03528	-0.03281	-0.02699	-0.02524	-0.03337	-0.02308	-0.02912	-0.02388	-0.01447	-0.02479	-0.02856	-0.01412	-0.02686	-0.02172	-0.01989	-0.02495	-0.01992	-0.02924	-0.01123	-0.03723	-0.02694	-0.02326	-0.0153	-0.03833	-0.02433	-0.02669
-4.35	-0.03553	-0.02779	-0.0297	-0.03629	-0.02664	-0.03788	-0.03593	-0.02204	-0.03551	-0.02855	-0.02687	-0.03085	-0.03665	-0.02935	-0.04466	-0.02525	-0.02567	-0.02308	-0.0251	-0.0267	-0.02527	-0.02226	-0.02369	-0.03118	-0.02839	-0.02698	-0.02084	-0.02803	-0.02076	-0.02393	-0.01804	-0.00957	-0.02778	-0.02482	-0.00406	-0.02243	-0.018	-0.01783	-0.01999	-0.01169	-0.03023	-0.01561	-0.03543	-0.02665	-0.02883	-0.02273	-0.05091	-0.03845	-0.04236
-4.34	-0.03941	-0.02837	-0.02698	-0.03374	-0.02876	-0.03633	-0.03331	-0.02768	-0.0386	-0.02984	-0.02558	-0.02786	-0.03469	-0.02922	-0.04651	-0.03358	-0.02422	-0.01885	-0.0239	-0.02799	-0.0233	-0.02415	-0.02826	-0.02873	-0.02837	-0.02872	-0.02127	-0.03074	-0.01938	-0.02301	-0.02231	-0.01268	-0.03145	-0.02503	-0.00437	-0.02128	-0.01823	-0.01296	-0.02708	-0.01455	-0.02546	-0.01474	-0.0284	-0.03026	-0.03045	-0.02312	-0.04585	-0.0362	-0.05267
-4.33	-0.02857	-0.02402	-0.02734	-0.03037	-0.01815	-0.02979	-0.02379	-0.01599	-0.03364	-0.02511	-0.02041	-0.02284	-0.0254	-0.02029	-0.03348	-0.0227	-0.02421	-0.01632	-0.013	-0.02227	-0.0164	-0.01822	-0.01918	-0.02465	-0.02881	-0.01965	-0.00921	-0.02377	-0.01865	-0.0224	-0.02017	-0.00553	-0.02114	-0.02549	0.00116	-0.02238	-0.01333	-0.01236	-0.02458	-0.01222	-0.02989	-0.01266	-0.02321	-0.02227	-0.02843	-0.01976	-0.03912	-0.02804	-0.04961
-4.32	-0.04135	-0.02852	-0.03159	-0.03494	-0.02905	-0.03624	-0.02621	-0.02881	-0.03787	-0.0305	-0.02466	-0.02568	-0.03231	-0.0258	-0.04089	-0.02831	-0.02764	-0.02237	-0.01979	-0.02418	-0.02123	-0.02225	-0.0254	-0.02641	-0.03304	-0.02513	-0.01957	-0.02987	-0.0275	-0.02408	-0.02217	-0.01241	-0.02905	-0.02834	-0.00421	-0.03112	-0.0216	-0.02022	-0.02739	-0.02124	-0.03475	-0.02181	-0.02751	-0.03194	-0.02899	-0.02472	-0.04358	-0.03382	-0.05664
-4.31	-0.0422	-0.03424	-0.03328	-0.03782	-0.03191	-0.04388	-0.03972	-0.03606	-0.03972	-0.0334	-0.03128	-0.03334	-0.0344	-0.02994	-0.03899	-0.03412	-0.03164	-0.0282	-0.02027	-0.02578	-0.02439	-0.02538	-0.02834	-0.03662	-0.03797	-0.03216	-0.0236	-0.03509	-0.02664	-0.02865	-0.02964	-0.01845	-0.03649	-0.03935	-0.01187	-0.03967	-0.02768	-0.02646	-0.04256	-0.02522	-0.04436	-0.03032	-0.03284	-0.04042	-0.03524	-0.04285	-0.05592	-0.04735	-0.06248
-4.3	-0.03159	-0.02209	-0.029	-0.02612	-0.02188	-0.03206	-0.02799	-0.02522	-0.02631	-0.02303	-0.01683	-0.02321	-0.02719	-0.02247	-0.02862	-0.02895	-0.01534	-0.01862	-0.01584	-0.01868	-0.01528	-0.01217	-0.01454	-0.02227	-0.02528	-0.02469	-0.01696	-0.02417	-0.02375	-0.02091	-0.01531	-0.01151	-0.03052	-0.02764	-0.000421324	-0.03382	-0.02375	-0.01426	-0.02948	-0.01467	-0.03245	-0.02574	-0.03136	-0.03773	-0.03511	-0.03067	-0.0546	-0.05168	-0.06471
-4.29	-0.04143	-0.02948	-0.03677	-0.03197	-0.02864	-0.04559	-0.03325	-0.03143	-0.03639	-0.03041	-0.02774	-0.03229	-0.0358	-0.03668	-0.03516	-0.02905	-0.02711	-0.02989	-0.02688	-0.02493	-0.02768	-0.02086	-0.02529	-0.03183	-0.03487	-0.033	-0.022	-0.03268	-0.02796	-0.0285	-0.02054	-0.01893	-0.03878	-0.04049	-0.00406	-0.04043	-0.03293	-0.02852	-0.03364	-0.02459	-0.03973	-0.02531	-0.03891	-0.04489	-0.03932	-0.04334	-0.0588	-0.04939	-0.06518
-4.28	-0.03542	-0.0313	-0.03645	-0.0277	-0.02421	-0.03915	-0.02937	-0.02838	-0.03258	-0.02496	-0.02582	-0.02494	-0.03085	-0.02742	-0.03226	-0.02013	-0.01987	-0.02388	-0.01887	-0.02129	-0.01875	-0.0158	-0.0203	-0.02655	-0.02448	-0.0297	-0.0158	-0.02757	-0.02505	-0.02497	-0.01302	-0.0091	-0.03096	-0.03263	0.00264	-0.03091	-0.01836	-0.01828	-0.02435	-0.01834	-0.03044	-0.01493	-0.02818	-0.03828	-0.03031	-0.03972	-0.04906	-0.04683	-0.05205
-4.27	-0.02391	-0.021	-0.02176	-0.01523	-0.00598	-0.02191	-0.01562	-0.02071	-0.01295	-0.01008	-0.01176	-0.01217	-0.01741	-0.01736	-0.01395	-0.0105	-0.00866	-0.01098	-0.00649	-0.0121	-0.01283	-0.00774	-0.00768	-0.0217	-0.01827	-0.01988	-0.00615	-0.01682	-0.0158	-0.01394	-0.00455	-0.0015	-0.01697	-0.02832	0.00935	-0.02008	-0.00478	-0.00803	-0.01678	-0.01814	-0.0164	-0.00969	-0.02555	-0.03308	-0.03021	-0.03108	-0.04658	-0.03984	-0.0536
-4.26	-0.00175	-0.00888	-0.01011	-0.000902614	0.00699	-0.00748	-8.03119e-05	-0.00516	-0.00707	-0.0025	0.00541	0.000192814	-0.00204	-0.00257	-0.00057803	0.00286	0.01348	0.00518	0.00809	0.00377	0.00143	0.01204	0.00963	-0.00368	-0.00548	-0.00233	0.01049	0.00209	0.000265203	-0.00169	0.0093	0.01552	0.00339	-0.01468	0.02098	-0.00613	0.00594	0.00641	-0.00783	-0.000515954	-0.01052	0.00282	-0.01586	-0.02582	-0.01727	-0.02213	-0.03518	-0.0317	-0.04955
-4.25	-0.02915	-0.03203	-0.02803	-0.02078	-0.01831	-0.03183	-0.01998	-0.02755	-0.02367	-0.0173	-0.01066	-0.02256	-0.02745	-0.02435	-0.02537	-0.01803	-0.01345	-0.02019	-0.01167	-0.01637	-0.01921	-0.00855	-0.01161	-0.02363	-0.02764	-0.02033	-0.00906	-0.01921	-0.01906	-0.02091	-0.00732	-0.00189	-0.01721	-0.03272	-0.0016	-0.02501	-0.02094	-0.01647	-0.02447	-0.01782	-0.0281	-0.01874	-0.0308	-0.04676	-0.03469	-0.04023	-0.04667	-0.0497	-0.05465
-4.24	-0.02873	-0.02479	-0.0184	-0.0186	-0.0143	-0.02999	-0.01986	-0.01983	-0.0194	-0.01319	-0.01291	-0.01614	-0.01814	-0.01999	-0.02512	-0.01367	-0.00887	-0.01574	-0.00399	-0.01063	-0.00454	0.00012643	-0.01069	-0.0189	-0.02232	-0.01334	0.00135	-0.01211	-0.01294	-0.01333	-0.00248	0.00596	-0.01252	-0.02603	0.00265	-0.0197	-0.01309	-0.00835	-0.01978	-0.01444	-0.02325	-0.01763	-0.01987	-0.03548	-0.02492	-0.03403	-0.04639	-0.04049	-0.04918
-4.23	-0.02038	-0.01585	-0.01645	-0.01545	-0.01485	-0.02719	-0.0151	-0.01738	-0.0207	-0.01203	-0.0097	-0.01781	-0.02346	-0.0162	-0.02471	-0.01058	-0.0046	-0.01617	-0.00676	-0.01555	-0.00726	0.00201	-0.00967	-0.01827	-0.02327	-0.01147	-0.0018	-0.00851	-0.01451	-0.01502	0.00384	0.0075	-0.00651	-0.02523	0.00946	-0.02093	-0.00906	-0.00509	-0.02175	-0.01434	-0.02137	-0.01683	-0.02618	-0.01979	-0.02484	-0.02895	-0.0452	-0.03498	-0.04344
-4.22	-0.02594	-0.02428	-0.02196	-0.02469	-0.01745	-0.02716	-0.01934	-0.01859	-0.02493	-0.01473	-0.0147	-0.02638	-0.02418	-0.0254	-0.02826	-0.01928	-0.0112	-0.02187	-0.01048	-0.0198	-0.01727	-0.00591	-0.02162	-0.02581	-0.02764	-0.01505	-0.00981	-0.01801	-0.02056	-0.01444	-0.00758	0.00334	-0.01525	-0.03153	-0.00283	-0.02255	-0.01484	-0.00971	-0.02541	-0.024	-0.03251	-0.02152	-0.0222	-0.03126	-0.0323	-0.03563	-0.04735	-0.04387	-0.04791
-4.21	-0.03023	-0.02488	-0.02307	-0.02266	-0.0134	-0.02902	-0.01657	-0.01883	-0.02412	-0.01543	-0.01246	-0.02013	-0.01868	-0.0187	-0.02183	-0.0168	-0.00666	-0.01544	-0.01371	-0.01616	-0.01508	-0.00795	-0.01662	-0.02537	-0.02722	-0.01132	-0.01097	-0.01604	-0.01912	-0.01767	-0.0101	0.00346	-0.01571	-0.02992	-0.00119	-0.02537	-0.01644	-0.00529	-0.02595	-0.02345	-0.03555	-0.02501	-0.03003	-0.02959	-0.03898	-0.03845	-0.05765	-0.05308	-0.05496
-4.2	-0.01437	-0.01581	-0.01165	-0.01492	-0.00695	-0.01537	-0.00733	-0.00884	-0.01252	-0.00885	-0.000244313	-0.01481	-0.00869	-0.00926	-0.01434	-0.00591	-0.00299	-0.00903	-0.00999	-0.00629	-0.00806	-0.000631786	-0.00729	-0.01554	-0.01674	-0.00516	-0.00679	-0.00588	-0.01361	-0.00985	-0.000975227	0.00971	-0.00775	-0.02187	0.00358	-0.02244	-0.00589	-0.00412	-0.02072	-0.01796	-0.0243	-0.01852	-0.02332	-0.03123	-0.02426	-0.035	-0.05165	-0.046	-0.05495
-4.19	-0.01083	-0.01483	-0.01592	-0.0147	-0.00672	-0.02353	-0.00838	-0.01081	-0.0221	-0.00802	-0.00296	-0.01635	-0.01339	-0.01086	-0.013	-0.00897	0.00183	-0.00472	-0.00899	-0.00236	-0.00653	-0.00238	-0.00718	-0.01733	-0.01469	-0.01047	-0.01018	-0.00955	-0.01651	-0.00496	-0.00407	0.00694	-0.00321	-0.0226	0.00392	-0.0196	-0.01008	-0.00863	-0.02521	-0.02692	-0.02318	-0.02336	-0.02184	-0.03434	-0.03145	-0.03386	-0.05265	-0.05042	-0.06342
-4.18	-0.0043	-0.00678	-0.00976	-0.00629	-0.00122	-0.01556	0.00117	-0.00415	-0.01368	0.000887035	0.00542	-0.01245	-0.0081	-0.000792616	-0.0046	0.0012	0.00664	-0.0016	-0.000443436	0.00219	0.00247	0.00301	-0.00438	-0.00735	-0.00879	-0.00477	-0.00544	-0.0014	-0.01099	-0.000914901	-0.00288	0.00821	-0.000671393	-0.01791	0.01332	-0.01445	-0.00509	-0.00186	-0.02011	-0.0182	-0.01558	-0.01075	-0.014	-0.03654	-0.0277	-0.03134	-0.04778	-0.04782	-0.06184
-4.17	-0.00314	-0.01034	-0.00793	-0.0082	-0.00392	-0.01826	-0.00129	-0.00942	-0.00977	0.00452	0.00221	-0.01157	-0.00779	-0.0038	-0.01266	0.00127	0.00533	-6.49569e-05	-0.00171	0.00423	0.0067	0.00168	-0.0086	-0.01131	-0.00609	-0.000989694	5.90907e-05	-0.00382	-0.01295	0.00155	0.00266	0.01205	-0.000396488	-0.01348	0.01809	-0.00829	0.00319	0.000974768	-0.01013	-0.01167	-0.00474	-0.00458	-0.01002	-0.02654	-0.02384	-0.02843	-0.04055	-0.04957	-0.05507
-4.16	-0.00315	-0.01127	-0.00157	-0.00597	-0.0006242	-0.01309	-0.000985307	-0.0032	-0.00791	0.0028	0.00761	-0.00477	-0.00664	0.0036	-0.00705	0.00343	0.01402	0.00545	0.000149024	0.00731	0.00732	0.00593	-0.0058	-0.00549	0.00476	0.00661	0.00648	0.0016	-0.00575	0.01427	0.01129	0.01837	0.00386	-0.0056	0.0184	-0.00769	0.0032	0.00785	-0.00418	-0.00725	-0.000888511	-0.00675	-0.00281	-0.02113	-0.02041	-0.02066	-0.03914	-0.04728	-0.05941
-4.15	-0.00315	-0.00935	-0.00323	-0.00491	0.00177	-0.01092	0.00141	0.00181	-0.01108	0.00383	0.00487	-0.00557	-0.00186	-0.00201	-0.00582	-0.00365	0.01121	0.00531	0.000212983	0.0014	0.00647	0.000264713	-0.00339	0.000117611	-0.00144	0.00635	0.00617	-0.00217	-0.00876	0.00869	0.00649	0.01498	0.000383155	-0.00745	0.01473	-0.00216	0.000571893	0.01105	-0.01024	-0.00726	-0.00301	-0.01143	-0.01227	-0.02942	-0.01728	-0.02456	-0.05231	-0.05458	-0.06371
-4.14	-0.0019	-0.01073	-0.0084	-0.00756	0.00378	-0.01593	-0.00643	-0.00178	-0.0167	0.000567352	0.00389	-0.01171	-0.00333	-0.00567	-0.01214	-0.0043	0.00396	0.000519356	-0.0003422	0.00322	0.00397	-0.00729	-0.00787	-0.00306	-0.00137	0.00698	0.00246	-0.00177	-0.01399	0.00393	0.000680336	0.00948	-0.00226	-0.01027	0.01179	-0.00578	0.00295	0.00718	-0.01367	-0.00952	-0.00476	-0.01142	-0.00866	-0.03348	-0.02278	-0.0321	-0.0526	-0.05457	-0.06192
-4.13	-0.00442	-0.01827	-0.01067	-0.01256	0.00112	-0.02037	-0.00759	-0.00489	-0.01998	-0.00174	-0.000497608	-0.01819	-0.01441	-0.01362	-0.01266	-0.0074	-0.00413	-0.0086	-0.00532	-0.00844	-0.000541174	-0.01593	-0.01152	-0.01377	-0.01096	-0.00297	-0.00942	-0.00728	-0.02333	-0.01029	-0.01037	-0.000464393	-0.01091	-0.02247	-0.00482	-0.01765	-0.01047	-0.00583	-0.0233	-0.02131	-0.01889	-0.0226	-0.02591	-0.0429	-0.03462	-0.04302	-0.05727	-0.06224	-0.0743
-4.12	-0.00917	-0.02005	-0.01308	-0.01768	-0.000436019	-0.02218	-0.00854	-0.00558	-0.02214	-0.00455	-0.00661	-0.02097	-0.01718	-0.01447	-0.01398	-0.00834	-0.00648	-0.00694	-0.00815	-0.00725	-0.00266	-0.01689	-0.01913	-0.01717	-0.01165	-0.0026	-0.01096	-0.01497	-0.0247	-0.01394	-0.00748	-0.00276	-0.01033	-0.02597	-0.00538	-0.01915	-0.0135	-0.00736	-0.02211	-0.02942	-0.02051	-0.0272	-0.03219	-0.0467	-0.03806	-0.04497	-0.05745	-0.06756	-0.07948
-4.11	0.00136	-0.00879	0.00208	-0.00863	0.01072	-0.0115	0.00229	0.00336	-0.00564	0.01246	0.00242	-0.00952	-0.00421	-0.000973355	-0.00215	-0.000781928	0.00999	0.00511	0.00415	0.00349	0.01209	-0.00297	-0.00749	-0.00649	-0.000698123	0.00833	0.000304105	-0.0053	-0.01725	-0.00408	-0.000907452	0.00736	-0.00357	-0.01656	0.00631	-0.00859	-0.000224802	0.00143	-0.01539	-0.01718	-0.00941	-0.01941	-0.02745	-0.0391	-0.03594	-0.03404	-0.05975	-0.0589	-0.07516
-4.1	0.000352433	-0.0064	0.000514854	-0.00316	0.01015	-0.01316	0.00221	0.00755	0.00242	0.00763	0.00608	-0.00724	0.000810841	-0.00155	-0.00438	0.0011	0.01506	0.00572	0.01011	0.0017	0.00658	0.000990279	-0.00671	-0.00297	-0.000979617	0.01303	0.00466	-0.00287	-0.0108	-0.0089	0.000724447	0.00887	-0.00426	-0.01303	0.00494	-0.01216	-0.00188	-0.00343	-0.01366	-0.01488	-0.01174	-0.02083	-0.01847	-0.04207	-0.03708	-0.03707	-0.05189	-0.05634	-0.06856
-4.09	0.00143	-0.00323	-0.000399432	-0.00277	0.01065	-0.01241	0.000462212	0.00449	-0.0015	0.01329	0.00618	-0.000887328	0.00335	-0.00172	-0.00384	0.000683085	0.00853	0.00649	0.00875	-0.000658264	0.01031	5.37412e-05	-0.00212	-0.00291	-0.00172	0.01333	0.000814008	-0.004	-0.01559	-0.01079	-0.000269742	0.00825	-0.00449	-0.01276	0.00605	-0.01036	0.00368	-0.00512	-0.01486	-0.01478	-0.00607	-0.01458	-0.02508	-0.03636	-0.04035	-0.03541	-0.0473	-0.05808	-0.06871
-4.08	-0.00343	-0.00446	-0.000770509	-0.00445	0.00929	-0.01577	-0.00326	0.0041	-0.000552048	0.01154	0.0062	-0.00131	0.000152574	-0.00507	-0.0021	0.00378	0.01119	0.00385	0.00536	0.00048068	0.00586	-0.00181	-0.000211268	-0.00576	-0.00457	0.00598	0.000346876	-0.00776	-0.01481	-0.01171	0.0028	0.00875	-0.00508	-0.01026	0.00396	-0.00982	0.00345	-0.00298	-0.01359	-0.01735	-0.00726	-0.01632	-0.01985	-0.03295	-0.04057	-0.02737	-0.0478	-0.06112	-0.06488
-4.07	0.00597	-0.000263231	0.00298	0.00208	0.01199	-0.00424	0.00347	0.01232	0.00416	0.02032	0.01429	0.00176	0.00553	0.0097	0.00458	0.00922	0.01429	0.01107	0.01433	0.0045	0.01106	0.00254	0.00788	-0.000390749	0.00411	0.01583	0.00515	-0.00134	-0.01192	-0.00739	0.00602	0.0147	0.00324	-0.00219	0.01264	-0.000720051	0.00514	0.00613	-0.00199	-0.01371	-0.00652	-0.00747	-0.01969	-0.02465	-0.02589	-0.02761	-0.03029	-0.05267	-0.05099
-4.06	0.00435	-0.00426	0.00595	-0.00294	0.01237	-0.00417	0.00466	0.00823	0.00966	0.02344	0.01229	-1.72924e-06	0.00284	0.0046	0.00828	0.00837	0.0144	0.01061	0.0174	0.007	0.01286	0.004	0.00731	0.000413316	0.00279	0.01672	0.00696	0.000116326	-0.01384	-0.00854	0.00417	0.01095	0.00277	-0.00417	0.00973	-0.00151	0.00545	0.0015	-0.00145	-0.02118	-0.01162	-0.01053	-0.02404	-0.02522	-0.04096	-0.02102	-0.04019	-0.05069	-0.05089
-4.05	0.00162	-0.00548	0.00722	-0.00811	0.00888	0.00149	0.00219	0.00532	0.00359	0.01975	0.01011	-0.00453	0.000709085	0.00528	0.00357	0.00496	0.00716	0.00956	0.01379	0.0033	0.01244	0.000797407	0.00281	-0.00365	0.00174	0.00994	0.00228	0.000743319	-0.01797	-0.0121	0.00527	0.00976	0.00448	-0.00606	0.00629	-0.0013	-0.0019	-0.000118015	0.00194	-0.02005	-0.01216	-0.01313	-0.02176	-0.02501	-0.03274	-0.01587	-0.03247	-0.03929	-0.05693
-4.04	0.01774	0.00557	0.01564	0.00209	0.01565	0.01115	0.01029	0.01865	0.01202	0.03187	0.01988	0.00498	0.01078	0.0186	0.01461	0.01259	0.02089	0.02183	0.01922	0.01443	0.02323	0.00784	0.01178	0.00543	0.01104	0.02938	0.00936	0.01423	-0.0067	-0.0047	0.0142	0.02028	0.01137	0.00228	0.01724	0.00869	0.00375	0.00404	0.00965	-0.01125	-0.00833	-0.00411	-0.01465	-0.028	-0.02387	-0.01862	-0.03095	-0.04221	-0.05889
-4.03	0.00443	-0.0017	0.00702	-0.0041	0.00746	0.01089	0.00262	0.00647	0.00256	0.01808	0.01702	-0.00427	0.00502	0.000506794	0.00974	0.00938	0.01022	0.01266	0.01574	0.00602	0.01321	-0.000836572	0.0023	-0.0028	0.00133	0.01729	0.00139	-0.00417	-0.01521	-0.01014	0.00813	0.00736	-0.0018	-0.00775	0.00567	0.00166	-0.003	-0.00703	-0.00571	-0.02101	-0.01882	-0.01216	-0.02867	-0.02291	-0.03508	-0.02987	-0.04466	-0.04057	-0.05573
-4.02	-0.01283	-0.02061	-0.00664	-0.01998	-0.00826	-0.008	-0.00949	-0.00854	-0.01152	-0.00391	-0.00735	-0.01698	-0.01388	-0.01887	-0.01128	-0.00942	-0.01628	-0.01043	-0.01016	-0.01329	-0.00425	-0.01849	-0.01389	-0.02655	-0.01995	-0.00789	-0.02003	-0.02087	-0.03091	-0.02375	-0.01238	-0.01595	-0.01991	-0.02432	-0.00998	-0.01503	-0.03025	-0.01995	-0.01673	-0.03026	-0.03399	-0.02454	-0.03702	-0.03975	-0.04767	-0.04369	-0.04716	-0.04914	-0.06355
-4.01	-0.01214	-0.02104	-0.00879	-0.0159	-0.00388	-0.01281	-0.01206	-0.0098	-0.00985	0.0026	-0.00756	-0.01423	-0.0136	-0.02131	-0.0045	-0.00799	-0.01787	-0.01377	-0.01046	-0.01438	-0.00888	-0.01765	-0.01455	-0.02547	-0.01789	-0.00548	-0.02183	-0.01722	-0.0286	-0.02654	-0.00748	-0.02324	-0.0142	-0.01822	-0.01273	-0.0113	-0.02812	-0.02478	-0.02095	-0.03344	-0.0291	-0.02208	-0.03847	-0.03679	-0.0434	-0.0392	-0.04678	-0.04661	-0.0617
-4	-0.00862	-0.01468	-0.00815	-0.00989	-0.00316	-0.00853	-0.00877	-0.01199	-0.0039	0.00223	-0.0032	-0.01356	-0.01427	-0.01615	-0.00751	-0.00821	-0.01138	-0.01612	-0.01223	-0.01194	-0.00638	-0.01514	-0.01711	-0.02296	-0.01948	-0.00961	-0.01419	-0.02245	-0.03061	-0.02545	-0.01068	-0.02208	-0.01321	-0.01994	-0.01263	-0.0154	-0.02853	-0.02414	-0.02022	-0.03901	-0.03305	-0.02371	-0.03426	-0.03576	-0.0482	-0.03621	-0.0467	-0.04105	-0.05549
-3.99	-0.01085	-0.02024	-0.01309	-0.01083	-0.00108	-0.00692	-0.00512	-0.01744	-0.00826	0.00103	-0.00921	-0.01069	-0.02078	-0.01751	-0.00444	-0.01057	-0.0137	-0.01037	-0.00579	-0.014	-0.00981	-0.01337	-0.02038	-0.02507	-0.013	-0.00774	-0.01134	-0.02239	-0.03117	-0.02931	-0.00828	-0.02198	-0.01416	-0.02136	-0.0149	-0.01617	-0.02884	-0.01872	-0.02089	-0.04612	-0.0333	-0.03362	-0.03491	-0.04287	-0.05155	-0.03839	-0.05523	-0.04522	-0.0618
-3.98	0.000979594	-0.00663	0.00255	0.00507	0.0093	0.00864	0.00701	0.00238	0.00249	0.01443	0.0106	0.00395	0.000220455	-0.00146	0.01099	0.00459	0.00236	0.00353	0.00658	0.00559	0.00393	0.000733882	-0.00495	-0.00494	0.000658274	0.00673	-0.000903264	-0.00188	-0.015	-0.01075	0.00178	-0.00849	-0.0015	-0.00649	-0.00405	0.00317	-0.01585	-0.01179	-0.0118	-0.02985	-0.02333	-0.01083	-0.02497	-0.02703	-0.04186	-0.0353	-0.0383	-0.03452	-0.04096
-3.97	0.01045	0.00385	0.00974	0.01039	0.02388	0.01851	0.01533	0.01373	0.01625	0.02798	0.02065	0.01613	0.01975	0.01333	0.02597	0.01648	0.01315	0.01831	0.02075	0.02073	0.0152	0.01621	0.00528	0.00492	0.01601	0.01924	0.00757	0.00503	-0.00713	0.00207	0.00863	-0.000923815	0.00462	-0.00426	-0.000725887	0.01655	-0.01287	0.00513	-0.00579	-0.02351	-0.01597	-0.00935	-0.01716	-0.01702	-0.03091	-0.02134	-0.03131	-0.02246	-0.03365
-3.96	-0.000381839	-0.00485	0.00164	-0.00189	0.01396	0.00536	0.00376	0.000410346	0.00639	0.01559	0.00732	-0.00343	0.00336	-0.00158	0.00814	0.0039	0.00132	0.00207	0.01154	0.00652	0.00264	0.00511	-0.01067	-0.00975	-0.00367	-0.000151369	-0.00246	-0.00468	-0.01391	-0.00422	-0.00221	-0.00902	-0.00218	-0.00848	-0.0068	0.01033	-0.02473	-0.00576	-0.01246	-0.03564	-0.02333	-0.01597	-0.02329	-0.03395	-0.04854	-0.04219	-0.03908	-0.03906	-0.05539
-3.95	-0.00269	-0.00762	-0.000914883	-0.00661	0.006	-0.00184	-0.00179	-0.0152	0.00653	0.00937	0.00472	-0.00384	-0.00221	-0.00556	0.00299	-0.0018	-0.00551	0.00456	0.00722	-0.0027	-0.00385	-0.00133	-0.01222	-0.01488	-0.00669	0.00229	-0.0064	-0.01141	-0.01525	-0.01476	-0.01076	-0.01628	-0.00333	-0.0104	-0.0111	0.00187	-0.03027	-0.0085	-0.01366	-0.03581	-0.02424	-0.02011	-0.0249	-0.0371	-0.05336	-0.05018	-0.0483	-0.04094	-0.05871
-3.94	-0.00793	-0.00823	-0.00804	-0.00593	0.00112	-0.0041	-0.00965	-0.01312	-0.000508274	0.0033	0.002	-0.00464	-0.0075	-0.004	0.00456	-0.00382	-0.00955	0.000749667	0.00626	-0.00877	-0.00222	-0.0011	-0.01219	-0.01659	-0.0117	-0.00317	-0.00606	-0.00841	-0.0169	-0.00927	-0.0176	-0.01214	-0.00749	-0.01181	-0.01186	-0.00513	-0.02801	-0.0099	-0.01605	-0.03694	-0.02471	-0.00942	-0.02249	-0.03943	-0.05028	-0.04268	-0.04384	-0.04035	-0.06441
-3.93	-0.00648	-0.00782	-0.000459611	-0.00458	0.00681	-0.00148	-0.00786	-0.00811	0.000158822	0.00341	-0.000809051	-0.00796	0.00121	-0.00575	0.0023	-0.00416	-0.00894	-0.00135	0.00125	-0.00737	-0.00489	-0.00755	-0.01829	-0.0208	-0.01584	-0.00411	-0.0095	-0.00943	-0.01984	-0.01869	-0.01989	-0.01157	-0.01354	-0.01694	-0.0151	-0.00707	-0.0334	-0.00768	-0.02026	-0.03325	-0.02769	-0.01723	-0.02446	-0.04583	-0.04349	-0.04493	-0.04315	-0.04042	-0.05401
-3.92	0.00509	0.00666	0.01199	0.0077	0.02166	0.00693	0.00818	0.00422	0.01515	0.01744	0.01501	0.01057	0.01562	0.00697	0.01928	0.01036	0.00777	0.01845	0.01839	0.00937	0.00845	0.0079	-0.0063	-0.00214	0.00227	0.01183	0.00272	0.00458	-0.00132	-0.00588	-0.00696	-0.00213	-0.000197649	-0.01087	-0.00229	0.00632	-0.0263	-0.00385	-0.01459	-0.02498	-0.01915	-0.00942	-0.01898	-0.04563	-0.04274	-0.04151	-0.04342	-0.04465	-0.06679
-3.91	-0.0035	0.01181	0.01121	0.00377	0.02001	0.00689	0.00493	0.0045	0.02472	0.01864	0.01612	0.01057	0.01729	0.00882	0.01713	0.0077	0.00513	0.00976	0.01784	0.00924	0.00953	0.00825	-0.00485	-0.00827	0.00336	0.00966	0.00441	0.00198	-0.000806563	-0.0059	-0.00739	-0.000488546	0.00394	-0.00617	-0.000303743	0.01145	-0.01983	0.00281	-0.01017	-0.01599	-0.02071	-0.00959	-0.01669	-0.04176	-0.043	-0.03981	-0.04321	-0.05042	-0.07021
-3.9	-0.0093	4.76371e-06	-0.00604	-0.00394	0.01318	-0.00517	-0.00207	-0.000216658	0.00836	0.00455	0.01041	0.00387	0.00407	-0.00181	0.00804	0.00304	-0.000258522	0.00513	0.00387	-0.000860286	-0.00133	-0.00235	-0.00992	-0.01304	-0.01292	-0.00294	-0.0049	-0.00744	-0.00678	-0.01418	-0.01638	-0.01138	-0.00885	-0.0147	-0.01072	-0.00308	-0.02174	-0.00653	-0.01883	-0.02288	-0.02884	-0.01621	-0.02078	-0.0424	-0.05249	-0.04844	-0.05261	-0.05085	-0.06415
-3.89	-0.01447	-0.01617	-0.01029	-0.0152	-0.00492	-0.01286	-0.01694	-0.01158	0.00156	-0.01135	-0.00365	-0.00725	-0.00281	-0.00667	0.00299	-0.00771	-0.0057	-0.00143	-0.00535	-0.004	-0.00971	-0.01138	-0.02091	-0.01597	-0.01974	-0.00915	-0.01174	-0.0118	-0.0171	-0.02632	-0.02298	-0.01484	-0.01779	-0.01621	-0.01841	-0.01359	-0.02622	-0.0166	-0.02172	-0.02831	-0.03036	-0.02692	-0.02603	-0.03722	-0.0559	-0.0525	-0.05628	-0.05193	-0.06422
-3.88	-9.82168e-05	-0.01101	-0.00445	-0.00568	0.00857	-0.00718	-0.00882	-0.00443	0.00337	0.00204	0.000760172	0.00674	0.00203	-0.0011	0.00993	0.00426	0.00566	0.00577	0.00596	0.00708	-0.00184	0.000306979	-0.01341	-0.00884	-0.01246	-0.00387	-0.00493	-0.00492	-0.01178	-0.01393	-0.0141	-0.00941	-0.00882	-0.01311	-0.01427	-0.0058	-0.02074	-0.00679	-0.0059	-0.02352	-0.02423	-0.0278	-0.01723	-0.03123	-0.03717	-0.03658	-0.03864	-0.04044	-0.05576
-3.87	0.00897	0.000149895	0.00504	0.00222	0.01772	0.0018	0.000173584	0.00483	0.01211	0.00776	0.00832	0.01453	0.01545	0.01092	0.02036	0.00866	0.00905	0.01504	0.01121	0.01765	0.00744	0.01015	-0.00306	0.00214	-0.000138353	0.00727	-0.00228	0.00433	-0.00486	-0.00586	-0.0028	-0.00493	0.00245	-0.01274	-0.00123	0.00811	-0.00948	-0.00144	-0.000707661	-0.01566	-0.01461	-0.01592	-0.01231	-0.02667	-0.02593	-0.03288	-0.03643	-0.03574	-0.04442
-3.86	0.01307	-0.00527	0.00395	0.000131662	0.01396	-0.00121	-0.00224	-0.00206	0.0076	0.00645	0.00711	0.00783	0.01481	0.0045	0.02137	0.00569	0.00572	0.01778	0.00708	0.00856	0.00803	0.000881919	-0.00409	-0.00123	0.00237	0.00265	-0.000316079	-0.00024999	-0.00543	-0.01148	-0.00645	-0.00807	-0.00702	-0.01334	-0.00508	0.00718	-0.01009	-0.000556136	-0.00366	-0.01926	-0.01928	-0.01797	-0.01469	-0.03168	-0.03001	-0.03128	-0.03892	-0.03519	-0.03795
-3.85	0.0059	-0.00661	-0.000755452	0.00214	0.01178	0.00102	-0.00114	-0.000229516	0.00298	0.00525	0.00465	0.00931	0.01431	0.000417153	0.01684	0.00259	0.00142	0.01489	0.01037	0.0064	0.00756	-0.000534188	0.00101	-0.00279	-0.000121727	-0.00505	-0.00515	-0.0027	-0.00963	-0.00913	-0.00796	-0.01264	-0.01034	-0.01689	-0.00523	0.003	-0.01013	-0.00403	-0.00941	-0.01911	-0.0147	-0.01278	-0.01434	-0.03204	-0.03697	-0.02685	-0.04214	-0.04072	-0.03337
-3.84	-0.0021	-0.01545	-0.01176	-0.00753	-0.000262916	-0.0093	-0.0082	-0.00951	-0.00565	-0.00797	-0.00491	-0.00578	0.00359	-0.00564	0.01457	-0.01119	-0.0048	0.00275	-0.000993472	-0.00303	0.000852668	-0.00833	-0.01086	-0.01453	-0.01593	-0.01349	-0.01641	-0.01778	-0.02506	-0.01683	-0.01535	-0.01658	-0.02151	-0.01891	-0.01438	-0.00344	-0.02047	-0.01635	-0.01806	-0.03002	-0.02156	-0.02019	-0.02703	-0.03872	-0.03225	-0.039	-0.04746	-0.04228	-0.04047
-3.83	-0.01013	-0.02444	-0.01431	-0.01541	-0.000872327	-0.01402	-0.01198	-0.01636	-0.00843	-0.01415	-0.01063	-0.00722	-0.000539157	-0.01593	0.00549	-0.01432	-0.01728	-0.0098	-0.01008	-0.00932	-0.01441	-0.01902	-0.01916	-0.02197	-0.02214	-0.023	-0.02569	-0.0257	-0.03164	-0.02115	-0.02038	-0.02622	-0.02822	-0.02457	-0.02363	-0.016	-0.02655	-0.02357	-0.03178	-0.03831	-0.03824	-0.02364	-0.02705	-0.03853	-0.03521	-0.04011	-0.05553	-0.04139	-0.03808
-3.82	0.00562	-0.00624	-0.000829422	-0.00301	0.01081	0.00144	0.00349	-0.0057	0.00557	0.00113	0.00479	0.00736	0.00542	-0.00737	0.01745	0.00298	-0.00499	-0.000608933	0.000220329	0.00537	-0.00202	-0.00783	-0.00781	-0.00805	-0.01168	-0.00873	-0.01333	-0.01339	-0.018	-0.01236	-0.01549	-0.01573	-0.02199	-0.01479	-0.01834	-0.00563	-0.02822	-0.0247	-0.02937	-0.02562	-0.02834	-0.02348	-0.01937	-0.03215	-0.03629	-0.04017	-0.04942	-0.03353	-0.03732
-3.81	9.51489e-05	-0.01242	-0.00193	-0.00295	0.01255	-0.01021	0.00197	-0.00707	-0.00131	-0.00234	-0.00026297	0.0012	0.0036	-0.01072	0.01436	0.000496171	-0.00611	9.72629e-06	-0.00379	0.00174	-0.00414	-0.0079	-0.00894	-0.01165	-0.01131	-0.00928	-0.01399	-0.0123	-0.01839	-0.01466	-0.01668	-0.02154	-0.01934	-0.01484	-0.01995	-0.01163	-0.02325	-0.02094	-0.03457	-0.03585	-0.03297	-0.02364	-0.02651	-0.04359	-0.03028	-0.03755	-0.05003	-0.05348	-0.04591
-3.8	0.00609	-0.00439	0.00734	0.00259	0.01552	-0.00288	0.00414	0.00195	0.0047	-0.00183	0.01094	0.000142612	0.00982	-0.00296	0.01615	0.00649	-0.00389	0.0057	0.00717	0.000688384	-0.000800187	-0.00565	-0.00733	-0.00459	-0.00629	-0.00894	-0.0151	-0.00625	-0.01863	-0.00802	-0.01704	-0.02024	-0.01852	-0.01386	-0.01718	-0.0051	-0.02611	-0.02212	-0.0391	-0.03364	-0.03152	-0.02277	-0.03059	-0.04368	-0.02871	-0.04156	-0.0478	-0.04564	-0.03476
-3.79	0.02208	0.01156	0.02182	0.01946	0.02978	0.01286	0.02066	0.02332	0.01673	0.01311	0.02598	0.01291	0.02691	0.01399	0.03152	0.02133	0.01085	0.02395	0.01659	0.01618	0.01434	0.00608	0.00848	0.01155	0.00915	0.00273	-0.00329	0.01028	-0.000220861	0.0041	0.00497	-0.00769	-0.00721	0.000643478	-0.00105	0.00329	-0.01128	-0.01065	-0.0233	-0.01419	-0.01508	-0.00243	-0.02023	-0.03214	-0.0163	-0.02866	-0.03979	-0.0345	-0.02807
-3.78	0.01359	0.00306	0.01813	0.01252	0.02043	-0.000605156	0.01091	0.00837	0.01426	0.0068	0.00963	0.00653	0.01885	0.00717	0.02509	0.01581	-8.84746e-05	0.00924	0.00816	0.01085	0.000972661	0.000773504	-0.000783832	0.00136	-0.00419	-0.00568	-0.01125	-0.0019	-0.0074	-0.00571	-0.00695	-0.02073	-0.01407	-0.0034	-0.01605	-0.0085	-0.01876	-0.02098	-0.02802	-0.02352	-0.01863	-0.0147	-0.00969	-0.02728	-0.0223	-0.02654	-0.03476	-0.03659	-0.02733
-3.77	0.0249	0.01095	0.02302	0.02753	0.02749	0.009	0.01507	0.01007	0.02329	0.01551	0.01398	0.01555	0.0225	0.01503	0.0312	0.01451	0.0074	0.0172	0.01295	0.01462	0.01321	0.00595	0.0079	0.01071	0.00618	0.00356	0.00454	0.00322	0.000473336	-0.00019378	0.00435	-0.01055	-0.00221	0.0054	-0.00417	-0.000623971	-0.00621	-0.01516	-0.02827	-0.02047	-0.01806	-0.02037	-0.01417	-0.03172	-0.02269	-0.02939	-0.0371	-0.03567	-0.03438
-3.76	0.0226	0.01154	0.0199	0.02803	0.03069	0.00288	0.01256	0.01186	0.0218	0.01385	0.01873	0.01646	0.02162	0.0122	0.03563	0.01178	0.00779	0.01878	0.00506	0.01584	0.01422	0.00394	0.00706	0.00727	0.00315	-0.000626391	-7.34696e-05	0.00272	-0.00454	-0.00316	-0.00778	-0.01724	-0.01011	-0.00765	-0.00995	-0.00435	-0.01318	-0.0237	-0.03364	-0.01728	-0.03077	-0.0186	-0.0184	-0.03285	-0.0237	-0.03414	-0.03932	-0.04828	-0.0386
-3.75	0.02474	0.01849	0.02777	0.03107	0.03433	0.00116	0.01722	0.01722	0.02208	0.02409	0.02124	0.02129	0.0255	0.02462	0.03368	0.01406	0.01234	0.021	0.00821	0.01376	0.02027	0.01111	0.01155	0.01281	0.00722	0.00526	0.00585	0.00456	0.00149	0.00249	0.000320781	-0.00766	-0.00328	0.002	-0.00365	0.00459	-0.01145	-0.0161	-0.01672	-0.01373	-0.02569	-0.00983	-0.01114	-0.02855	-0.01899	-0.03578	-0.03824	-0.04525	-0.03136
-3.74	0.02579	0.01973	0.0248	0.03433	0.03511	0.00927	0.02072	0.02243	0.03018	0.025	0.02439	0.02667	0.02456	0.02359	0.03689	0.01666	0.01602	0.03434	0.01564	0.02063	0.02257	0.02463	0.01692	0.00921	0.01055	0.01513	0.01861	0.01148	0.01249	0.00775	0.00963	-0.000510401	0.00574	0.01088	0.00294	0.01041	0.0023	-0.01084	-0.01325	-0.00273	-0.01457	0.00201	-0.000695913	-0.02392	-0.00319	-0.0229	-0.02847	-0.03922	-0.02056
-3.73	0.02971	0.01779	0.02096	0.0381	0.03918	0.00684	0.01787	0.02186	0.02689	0.02807	0.02648	0.02148	0.02808	0.02174	0.03563	0.01674	0.01176	0.02812	0.01121	0.01893	0.0214	0.02036	0.01701	0.00982	0.00717	0.012	0.01171	0.01026	0.00783	0.00343	0.00817	-0.00396	0.00489	0.00316	0.00292	-0.00323	-0.00416	-0.01895	-0.0155	-0.0095	-0.01713	-0.00772	-0.00177	-0.02244	-0.00951	-0.02861	-0.0279	-0.03834	-0.02402
-3.72	0.03156	0.0117	0.02164	0.04072	0.04028	0.00869	0.0174	0.02266	0.02932	0.03031	0.02761	0.02345	0.03105	0.01816	0.03502	0.0141	0.01275	0.02953	0.01474	0.01793	0.01987	0.01237	0.01513	0.0095	0.01308	0.01437	0.01456	0.01721	0.00565	0.00428	0.00853	-0.00316	0.00742	0.00605	0.00334	-0.00559	-0.00114	-0.0179	-0.01212	-0.00246	-0.01651	-0.00403	0.00368	-0.01932	-0.01205	-0.0227	-0.01852	-0.03672	-0.0097
-3.71	0.02515	0.01609	0.0123	0.02954	0.03308	0.0063	0.00935	0.00945	0.01887	0.01529	0.02048	0.01461	0.02327	0.01159	0.02453	0.00618	0.00558	0.02384	0.00581	0.007	0.01895	0.01017	0.00217	-0.00168	0.00427	0.00337	0.0038	0.00674	-0.00223	-0.000519939	-0.00104	-0.00321	-0.000789465	0.00187	-0.0029	-0.0099	-0.00913	-0.02133	-0.01412	-0.01268	-0.02133	-0.01502	-0.000668312	-0.02599	-0.01515	-0.02833	-0.03194	-0.04373	-0.01421
-3.7	0.02837	0.01808	0.01386	0.04066	0.03115	0.01023	0.01451	0.02001	0.02332	0.01987	0.02403	0.01943	0.02404	0.01215	0.03341	0.01359	0.00762	0.02227	0.00791	0.01113	0.02057	0.01593	0.00866	0.00662	0.01024	0.01131	0.00933	0.01423	0.00587	0.00998	0.00408	0.00777	0.00862	0.00709	0.00521	0.00129	0.00133	-0.02097	-0.00327	-0.0071	-0.0141	-0.00787	0.00463	-0.00602	-0.000118804	-0.02386	-0.01558	-0.02744	-0.00383
-3.69	0.0298	0.02421	0.02306	0.04057	0.04445	0.01273	0.02016	0.02469	0.02685	0.02958	0.02368	0.02067	0.03148	0.02053	0.03986	0.02113	0.01484	0.03073	0.01694	0.02029	0.02799	0.0233	0.02066	0.01736	0.01521	0.01349	0.0198	0.01995	0.01548	0.01024	0.00974	0.01059	0.01643	0.01377	0.00653	0.00461	0.00973	-0.01995	-0.00738	-0.002	-0.00637	-4.5746e-05	0.02263	0.00010241	0.01071	-0.01486	-0.01028	-0.01756	-0.000166009
-3.68	0.02348	0.01528	0.0102	0.03131	0.02975	0.00725	0.00826	0.01471	0.01892	0.02027	0.01464	0.00972	0.01671	0.00958	0.0278	0.0119	0.00702	0.01666	0.00321	0.01184	0.01489	0.01577	0.00975	0.01016	0.00869	0.00428	0.00735	0.01156	0.00462	0.00564	-0.000282142	-0.00335	0.0046	0.00734	-0.000516178	-0.00302	-0.00177	-0.02515	-0.00769	-0.00781	-0.02121	-0.00717	0.00133	-0.00845	-0.01313	-0.02624	-0.0235	-0.03595	-0.00452
-3.67	0.01331	0.00248	0.000977715	0.0165	0.02022	0.000750212	-0.00189	0.00969	0.0082	0.0084	0.00919	0.0048	0.00772	0.00445	0.02183	0.00535	0.00317	0.0061	-0.00145	0.00106	0.00951	0.00455	0.000921769	0.00427	0.00122	-0.00471	-0.000129959	0.01178	-0.00348	-0.00422	-0.00684	-0.0063	0.000290788	-0.000428196	-0.01332	-0.00891	-0.01143	-0.0274	-0.01127	-0.00922	-0.02016	-0.0102	0.00386	-0.01061	-0.00957	-0.03141	-0.01869	-0.02942	-0.00759
-3.66	0.02182	0.00681	0.00826	0.01738	0.02471	0.00453	0.0057	0.02093	0.01868	0.02187	0.0184	0.01058	0.0174	0.01637	0.02023	0.01439	0.01436	0.01138	0.00375	0.00865	0.01766	0.00932	0.00858	0.00779	0.00943	0.00631	0.00369	0.01704	-9.38271e-05	0.000865774	8.85176e-05	0.00367	0.00445	0.01226	-0.00695	0.00051706	-0.00199	-0.02074	-0.00624	-0.00468	-0.01762	-0.00516	0.00505	-0.01278	-0.0115	-0.03529	-0.01914	-0.0244	-0.01023
-3.65	0.02086	0.01251	0.00673	0.01969	0.02701	0.00949	0.01403	0.02068	0.01996	0.02524	0.02027	0.019	0.02672	0.0186	0.02635	0.02285	0.02021	0.01795	0.00713	0.01552	0.02073	0.01426	0.02129	0.00638	0.01106	0.01109	0.00633	0.01412	0.0082	0.00607	0.00146	0.00405	0.00629	0.00565	-0.00449	-0.0059	-0.00583	-0.01719	-0.00449	-0.00642	-0.02851	-0.00675	-0.000104143	-0.01843	-0.00707	-0.0301	-0.01538	-0.02269	-0.01487
-3.64	0.00759	0.00737	0.01093	0.01319	0.02362	0.00463	0.01465	0.01843	0.01562	0.01504	0.01479	0.00883	0.01702	0.01222	0.02107	0.01756	0.01808	0.01421	0.00548	0.00844	0.01601	0.0148	0.01592	0.00863	0.00657	0.01056	0.00765	0.01269	0.00346	0.00481	-0.00337	0.00731	0.00552	0.00157	-0.00587	-0.01115	-0.00521	-0.014	-0.01166	-0.00979	-0.03041	-0.01281	-0.00515	-0.01409	-0.01873	-0.02313	-0.01453	-0.02587	-0.0241
-3.63	0.02621	0.0224	0.01835	0.03417	0.03386	0.01608	0.02314	0.03556	0.02392	0.02752	0.03244	0.02883	0.03183	0.01941	0.03088	0.02775	0.02937	0.0253	0.01614	0.02364	0.03264	0.03093	0.02815	0.02176	0.01911	0.01946	0.01848	0.02525	0.01601	0.02072	0.00814	0.01237	0.02428	0.01224	0.0137	0.00493	0.01088	0.00476	0.01227	0.00694	-0.00781	0.00396	0.00635	-0.00729	-0.00849	-0.01908	-0.00837	-0.0167	-0.00561
-3.62	0.01915	0.01905	0.01569	0.02804	0.03299	0.01446	0.02417	0.03221	0.02247	0.02522	0.02491	0.02625	0.02741	0.01922	0.03692	0.02171	0.01778	0.02042	0.00709	0.01593	0.01898	0.01541	0.02243	0.01919	0.00983	0.01001	0.00547	0.02112	0.00887	0.01749	0.00684	0.00248	0.00818	0.00543	0.00244	-0.00589	0.00286	-0.00684	-0.000140216	-0.00593	-0.02351	-0.0038	-0.00209	-0.01448	-0.0162	-0.02556	-0.01247	-0.03367	-0.02127
-3.61	0.00854	-0.00115	0.00397	0.0123	0.01811	0.00262	0.00585	0.01085	0.01257	0.01517	0.01112	0.01326	0.01528	0.00601	0.02059	0.00645	0.00346	0.00863	-0.00374	0.00222	0.00259	0.00151	0.00886	0.00439	-0.00308	-0.00237	-0.00443	0.00788	-0.00269	-0.00114	-0.00539	-0.0063	0.00207	-0.00225	-0.00622	-0.01221	-0.00384	-0.02164	-0.00616	-0.01633	-0.02848	-0.0167	-0.00925	-0.01725	-0.00909	-0.01023	-0.01424	-0.03194	-0.01436
-3.6	0.01856	0.00787	0.00684	0.02152	0.02162	0.01057	0.01638	0.02529	0.01629	0.02368	0.01885	0.02435	0.0238	0.00496	0.0273	0.01949	0.01352	0.01453	0.00208	0.00953	0.01698	0.00914	0.01387	0.01335	0.00864	0.00693	0.00764	0.0164	0.00878	0.00751	0.00649	-0.000804845	0.01011	0.00592	0.00948	6.12372e-05	0.00989	0.00235	0.00474	-0.00461	-0.01117	-0.00308	-0.00284	-0.00567	-0.00111	-0.0132	-0.01077	-0.02562	-0.000272834
-3.59	0.00686	-0.00517	-0.00837	0.00292	0.00851	0.00303	0.00375	0.01281	0.00241	0.00862	0.00178	0.00409	0.01686	-0.00557	0.00841	0.000881122	-0.00428	0.000532605	-0.01942	-0.01197	-0.00189	-0.00827	-0.00417	-0.00784	-0.00693	-0.01277	-0.01282	0.00206	-0.00979	-0.01004	-0.01395	-0.01874	-0.01207	-0.01099	-0.01354	-0.02266	-0.00851	-0.01935	-0.01019	-0.02569	-0.0255	-0.02114	-0.02399	-0.02439	-0.02365	-0.03319	-0.01574	-0.04084	-0.01141
-3.58	-0.000200071	-0.01229	-0.01183	-0.00491	-0.00747	-0.00632	-0.00642	0.00222	-0.00647	-0.00459	-0.01038	-0.00677	-0.00126	-0.01547	-0.00511	-0.01183	-0.01444	-0.00986	-0.02922	-0.02062	-0.0086	-0.01542	-0.01626	-0.01833	-0.01971	-0.024	-0.01564	-0.01264	-0.02097	-0.02613	-0.02258	-0.03139	-0.01496	-0.02187	-0.01356	-0.02641	-0.02388	-0.02416	-0.02002	-0.02879	-0.03638	-0.02543	-0.02914	-0.02414	-0.02439	-0.03039	-0.02487	-0.04631	-0.01606
-3.57	-0.00621	-0.01822	-0.01951	-0.00791	-0.00868	-0.0101	-0.00801	-0.00655	-0.00905	-0.00723	-0.01161	-0.0105	-0.00711	-0.01826	-0.00798	-0.01168	-0.01958	-0.01218	-0.02891	-0.02026	-0.01251	-0.01809	-0.01761	-0.02371	-0.02518	-0.02545	-0.01591	-0.01493	-0.02564	-0.0211	-0.02695	-0.02919	-0.01899	-0.01557	-0.01854	-0.02786	-0.02257	-0.0354	-0.0281	-0.02775	-0.03414	-0.0293	-0.02956	-0.03089	-0.02896	-0.03027	-0.02613	-0.03285	-0.01653
-3.56	-0.00398	-0.00825	-0.01544	0.00221	-0.00169	-0.00723	0.000853026	0.000701401	-0.00525	-0.00774	-0.00745	-0.00441	-0.00269	-0.02037	-0.00567	-0.00964	-0.01822	-0.0082	-0.0195	-0.01251	-0.00666	-0.01254	-0.01272	-0.02423	-0.01768	-0.02424	-0.01737	-0.0161	-0.01869	-0.02426	-0.02278	-0.03041	-0.01783	-0.01749	-0.01339	-0.02745	-0.02637	-0.03254	-0.02627	-0.03098	-0.03808	-0.01671	-0.02825	-0.03616	-0.03426	-0.04139	-0.03274	-0.03423	-0.01719
-3.55	-0.01059	-0.01654	-0.01919	-0.00437	-0.0076	-0.00967	-0.01396	-0.0083	-0.00785	-0.01556	-0.0086	-0.01011	-0.00696	-0.0204	-0.00789	-0.01545	-0.01765	-0.01258	-0.02516	-0.01924	-0.01024	-0.02048	-0.01584	-0.02745	-0.0189	-0.02694	-0.02395	-0.0186	-0.02315	-0.02346	-0.02784	-0.0338	-0.01643	-0.02414	-0.01449	-0.02968	-0.02914	-0.03159	-0.02648	-0.0367	-0.03324	-0.029	-0.02943	-0.03174	-0.03267	-0.04339	-0.04104	-0.04559	-0.02566
-3.54	-0.000968518	-0.01132	-0.01093	-0.00519	-0.00421	-0.00793	-0.00397	0.00355	-0.00215	-0.01081	-0.00956	-0.00883	0.00122	-0.01344	-0.00202	-0.01057	-0.01424	-0.00769	-0.01707	-0.01228	-0.00384	-0.014	-0.00897	-0.01855	-0.0097	-0.01863	-0.01454	-0.01088	-0.01024	-0.0174	-0.02363	-0.02283	-0.00986	-0.01806	-0.00521	-0.01848	-0.02335	-0.02703	-0.02998	-0.02995	-0.03122	-0.01745	-0.02639	-0.01843	-0.02681	-0.03959	-0.01976	-0.04144	-0.01924
-3.53	-0.02715	-0.02338	-0.0316	-0.02343	-0.028	-0.03058	-0.02639	-0.01896	-0.0197	-0.02697	-0.02636	-0.02799	-0.02152	-0.03623	-0.02466	-0.03337	-0.03155	-0.02459	-0.03785	-0.03319	-0.02555	-0.03256	-0.03043	-0.03443	-0.03323	-0.04191	-0.0336	-0.02614	-0.03371	-0.03885	-0.04015	-0.04614	-0.02944	-0.03221	-0.02817	-0.04128	-0.03389	-0.04284	-0.04135	-0.04139	-0.04675	-0.02715	-0.03044	-0.03114	-0.03686	-0.03482	-0.03081	-0.03686	-0.00998
-3.52	-0.02254	-0.02096	-0.0256	-0.0188	-0.02283	-0.02636	-0.02819	-0.01649	-0.01539	-0.02588	-0.02376	-0.02329	-0.02256	-0.03221	-0.02799	-0.03043	-0.03595	-0.02129	-0.03438	-0.03076	-0.02271	-0.03075	-0.02618	-0.02809	-0.03845	-0.03991	-0.03293	-0.02602	-0.03232	-0.03084	-0.04129	-0.04523	-0.02892	-0.03265	-0.02812	-0.04167	-0.03911	-0.03846	-0.04182	-0.04677	-0.04269	-0.03516	-0.03614	-0.04087	-0.03607	-0.04506	-0.03281	-0.03978	-0.01425
-3.51	-0.01589	-0.01513	-0.02124	-0.01413	-0.01242	-0.02104	-0.01875	-0.01419	-0.01583	-0.0196	-0.02041	-0.01898	-0.01463	-0.02894	-0.02161	-0.0293	-0.02768	-0.02102	-0.03141	-0.02963	-0.01849	-0.0269	-0.0264	-0.02772	-0.02589	-0.0351	-0.02684	-0.02617	-0.0302	-0.02343	-0.03765	-0.03486	-0.02336	-0.02713	-0.02273	-0.03689	-0.03177	-0.03366	-0.03532	-0.04419	-0.03168	-0.02897	-0.03374	-0.03551	-0.02856	-0.03989	-0.02964	-0.03766	-0.01943
-3.5	-0.013	-0.000945808	-0.01404	-0.00517	-0.00999	-0.0149	-0.00793	-0.00325	-0.00899	-0.01579	-0.01479	-0.00325	-0.00936	-0.02199	-0.01266	-0.01868	-0.02352	-0.01857	-0.02664	-0.01577	-0.0084	-0.02336	-0.01758	-0.02037	-0.01263	-0.02537	-0.01976	-0.01525	-0.02162	-0.01682	-0.02959	-0.02082	-0.01528	-0.01983	-0.01007	-0.02865	-0.02511	-0.02534	-0.03063	-0.03602	-0.02331	-0.02557	-0.03922	-0.0292	-0.02856	-0.04974	-0.02486	-0.05149	-0.02793
-3.49	-0.00191	0.00523	-0.00266	-2.84946e-05	-0.00375	-0.00769	0.00435	0.00573	0.00305	0.000751069	-0.00481	0.00252	-0.00376	-0.01457	0.00151	-0.00829	-0.00927	-0.00853	-0.01624	-0.0095	-0.00554	-0.01255	-0.01355	-0.01701	-0.01229	-0.01673	-0.00976	-0.0072	-0.01412	-0.01373	-0.02496	-0.01779	-0.01095	-0.01404	-0.0052	-0.01967	-0.02001	-0.014	-0.02561	-0.02016	-0.01898	-0.01747	-0.02938	-0.0134	-0.01247	-0.02275	-0.01959	-0.02639	-0.01261
-3.48	-0.00997	-0.00977	-0.01604	-0.00965	-0.01326	-0.00775	-0.00351	-0.00351	-0.00599	-0.01192	-0.01077	-0.00951	-0.00982	-0.01896	-0.00759	-0.01797	-0.02057	-0.01578	-0.02265	-0.02043	-0.01029	-0.01685	-0.02249	-0.02542	-0.0178	-0.02299	-0.01503	-0.01106	-0.01902	-0.02103	-0.02719	-0.02966	-0.01912	-0.02653	-0.01232	-0.02714	-0.03057	-0.02722	-0.03595	-0.0329	-0.031	-0.04039	-0.04297	-0.03109	-0.02922	-0.03969	-0.02685	-0.03708	-0.02656
-3.47	0.00804	0.01013	0.00158	0.00827	0.00959	0.00658	0.00859	0.01542	0.01565	0.00829	0.0035	0.01075	0.0087	-0.00114	0.0081	-0.00103	0.00388	-0.00214	-0.0039	-0.00405	0.0013	0.000743142	-0.0037	-0.00892	0.00375	-0.00764	-0.00555	0.00237	0.000450527	0.000759724	-0.00902	-0.02227	-0.00467	-0.00477	0.00527	-0.00914	-0.01005	-0.00758	-0.01753	-0.02042	-0.01309	-0.01435	-0.01877	-0.01467	-0.01384	-0.01106	-0.00455	-0.02942	-0.02102
-3.46	0.00615	-0.000380691	-0.0098	-0.00323	0.0065	0.000721025	0.00148	0.00335	0.00439	-0.00496	-0.00649	-0.00234	-0.0014	-0.00577	-0.00159	-0.00667	-0.00527	-0.01162	-0.00765	-0.01214	-0.00632	-0.00831	-0.00702	-0.02304	-0.01017	-0.01318	-0.00661	-0.00867	-0.01163	-0.00625	-0.01939	-0.02473	-0.00802	-0.00647	-0.01385	-0.02087	-0.01952	-0.02089	-0.02328	-0.03196	-0.02488	-0.0288	-0.03868	-0.02702	-0.03487	-0.03208	-0.02377	-0.04717	-0.02243
-3.45	0.01813	0.0182	0.00567	0.0057	0.01854	0.01136	0.01718	0.02103	0.01952	0.01182	0.00379	0.01439	0.01387	0.00406	0.00932	0.00185	0.00508	0.00398	0.00319	-0.00424	0.00683	0.00441	0.00473	-9.11803e-05	0.01074	0.00248	0.0064	0.00308	-0.000290826	0.00205	-0.01364	-0.0107	0.00107	0.00253	-0.00237	-0.00736	-0.00575	-0.01363	-0.01443	-0.01435	-0.02225	-0.01416	-0.03168	-0.0175	-0.02452	-0.0208	-0.02396	-0.04384	-0.01432
-3.44	0.00522	-0.00713	-0.01381	-0.00141	0.00222	-0.00549	0.000829152	0.00381	-0.00455	-0.00558	-0.01034	-0.00107	-0.00817	-0.01404	-0.00532	-0.01753	-0.01399	-0.01212	-0.01903	-0.01989	-0.0092	-0.01572	-0.01503	-0.01678	-0.01048	-0.01673	-0.00819	-0.01415	-0.0211	-0.01307	-0.02685	-0.02731	-0.0171	-0.0194	-0.01417	-0.02727	-0.02355	-0.02817	-0.0357	-0.03474	-0.0374	-0.03122	-0.04548	-0.02987	-0.0277	-0.03472	-0.03788	-0.04569	-0.01731
-3.43	0.0048	-0.00332	-0.01326	-0.00511	0.00274	-0.00401	0.00289	0.00324	0.00459	-0.00636	-0.01252	0.000532388	-0.00287	-0.01008	-0.00221	-0.01677	-0.01174	-0.00855	-0.01819	-0.02006	-0.00886	-0.01334	-0.01413	-0.01861	-0.01231	-0.01684	-0.00999	-0.01444	-0.02435	-0.01451	-0.02645	-0.03087	-0.01826	-0.02059	-0.01627	-0.02381	-0.0215	-0.02994	-0.02586	-0.03785	-0.0359	-0.02931	-0.04188	-0.02582	-0.02522	-0.03595	-0.02915	-0.05436	-0.02079
-3.42	0.02475	0.01407	0.00113	0.01667	0.02699	0.01825	0.01479	0.01694	0.02129	0.01335	0.01304	0.01192	0.01003	0.00934	0.01122	-0.00101	0.01245	0.00727	0.00457	0.00226	0.00832	0.00691	0.000167297	-0.000577772	0.00281	0.0067	0.00663	0.00583	-0.00741	0.00279	-0.00402	-0.01792	-0.00183	-0.00364	-0.00861	-0.00665	-0.00771	-0.01531	-0.01445	-0.02047	-0.02509	-0.01342	-0.0277	-0.01166	-0.02155	-0.02691	-0.02402	-0.04855	-0.02013
-3.41	0.02491	0.01906	0.00366	0.01216	0.02242	0.01597	0.01453	0.0175	0.02614	0.00968	0.01582	0.00913	0.00562	0.01512	0.01989	-0.00237	0.00917	0.00937	0.00632	0.00123	0.01116	0.0059	0.00697	-0.00333	0.00096143	0.00727	0.00708	0.00569	-0.00408	0.00201	-0.000579846	-0.01619	0.00191	0.00145	-0.01067	-0.00924	-0.0114	-0.01666	-0.01283	-0.02329	-0.02214	-0.00817	-0.02694	-0.01809	-0.02288	-0.01574	-0.00676	-0.04724	-0.01114
-3.4	0.02491	0.0152	0.00369	0.01229	0.02165	0.01603	0.01326	0.01923	0.02577	0.00736	0.00989	0.01511	0.00672	0.01076	0.01647	0.00286	0.01168	0.00935	0.00716	0.00108	0.01396	0.00494	0.00386	-0.000955685	0.0063	0.00863	0.00788	0.00855	0.00576	0.00273	0.00549	-0.00743	0.01005	0.00683	-0.00936	-0.01068	-0.00551	-0.01851	-0.00989	-0.02204	-0.01182	-0.00239	-0.02056	-0.00307	-0.01509	-0.01814	-0.00387	-0.05068	-0.01383
-3.39	0.0263	0.0172	0.00878	0.01475	0.02409	0.01661	0.01655	0.01824	0.02454	0.01078	0.01584	0.00851	0.00684	0.00921	0.0126	0.000853048	0.01426	0.00933	0.00631	0.0052	0.01524	0.01104	0.00556	0.00219	0.0061	0.00776	0.00567	0.00885	-0.000523617	0.000287599	0.00293	-0.00684	0.01017	0.00792	-0.0035	-0.00672	-0.00392	-0.01253	-0.00762	-0.01123	-0.00748	-0.00296	-0.02242	-0.000215395	-0.0064	-0.01992	-0.0058	-0.03741	-0.01116
-3.38	0.01863	0.01761	0.00158	0.01228	0.01958	0.01935	0.0165	0.0085	0.02134	0.00848	0.0169	0.01073	0.00377	0.00578	0.00546	-0.00508	0.01354	0.00577	0.00499	-0.000533908	0.00871	0.000555616	0.00136	-0.00622	0.00136	0.000456872	0.00034654	0.00268	0.00289	-0.00681	-0.0033	-0.01397	-0.00271	0.00302	-0.00915	-0.00505	-0.01325	-0.0133	-0.01487	-0.02041	-0.01247	-0.01188	-0.03025	-0.0106	-0.01281	-0.03079	-0.02845	-0.04395	-0.01758
-3.37	0.02544	0.01564	-0.00196	0.01856	0.01558	0.01585	0.00594	0.00342	0.01924	0.00793	0.00664	0.00282	0.00354	0.00475	0.00334	-0.00818	0.00691	-0.000300378	0.00246	-0.00725	0.00393	-0.000656004	-0.00335	-0.01416	0.000415115	0.00117	-0.00743	-0.00534	-0.00506	-0.01275	-0.00915	-0.02203	-0.003	-0.00483	-0.01111	-0.01499	-0.02105	-0.02141	-0.0185	-0.01885	-0.0218	-0.01935	-0.0358	-0.0152	-0.01314	-0.03399	-0.02462	-0.0398	-0.01459
-3.36	0.03173	0.02625	0.01259	0.02394	0.02428	0.02305	0.02615	0.016	0.02911	0.02457	0.01979	0.01853	0.01862	0.02167	0.02288	0.00247	0.02526	0.01789	0.02025	0.00987	0.02243	0.01684	0.01478	0.00773	0.0157	0.01928	0.00818	0.01267	0.0146	0.00658	0.000703808	-0.00859	0.01285	0.01539	-5.2778e-05	0.00152	-0.00777	-0.00584	-0.00836	-0.00405	-0.00976	-0.00831	-0.01423	-0.0029	-0.00080451	-0.02274	-0.01145	-0.02785	-0.01104
-3.35	0.03127	0.01613	0.01445	0.02015	0.02256	0.01421	0.01663	0.01652	0.02749	0.01734	0.01721	0.01509	0.01349	0.01175	0.01623	0.00424	0.01952	0.01473	0.01363	0.00655	0.01486	0.01159	0.00881	0.00382	0.00604	0.01245	-9.89851e-06	0.00404	0.00651	0.00363	-0.00367	-0.00828	0.00237	0.00391	-0.0091	-0.00487	-0.01058	-0.01702	-0.01742	-0.01015	-0.01918	-0.0154	-0.02308	-0.00798	-0.00509	-0.02606	-0.01853	-0.0308	-0.01533
-3.34	0.02976	0.01053	0.01435	0.01314	0.02142	0.01672	0.00987	0.01769	0.02447	0.01887	0.01482	0.01532	0.00997	0.01519	0.01339	0.00183	0.02098	0.01322	0.00658	0.00788	0.01593	0.01104	0.00419	0.0035	0.00255	0.02089	0.00649	0.00635	0.00648	0.00223	-0.00414	-0.01003	0.00398	0.00135	-0.00785	-0.00627	-0.01123	-0.01867	-0.0212	-0.01223	-0.02309	-0.01852	-0.02244	-0.02149	-0.0202	-0.03768	-0.0288	-0.04543	-0.01619
-3.33	0.03749	0.02219	0.01982	0.02165	0.02669	0.02722	0.01765	0.02397	0.02865	0.02463	0.0188	0.02147	0.02515	0.02336	0.02411	0.0096	0.02409	0.01993	0.01786	0.01581	0.02099	0.01787	0.02106	0.00938	0.01491	0.02678	0.01626	0.01027	0.01816	0.01004	0.00566	-0.000356471	0.01932	0.01233	0.00649	0.00187	0.00302	-0.00897	-0.00715	-0.0071	-0.01025	-0.01237	-0.01227	-0.0069	-0.00654	-0.03004	-0.0163	-0.0475	-0.00897
-3.32	0.02983	0.02255	0.01528	0.0176	0.02507	0.02741	0.02065	0.02433	0.0287	0.02336	0.02066	0.02118	0.01371	0.02101	0.01887	0.00985	0.01691	0.02054	0.01502	0.01007	0.01647	0.01354	0.01044	0.00971	0.01331	0.02068	0.01223	0.01156	0.01225	0.00628	-0.00264	-0.00287	0.01724	0.01464	0.003	0.00122	-0.00357	-0.01296	-0.00796	-0.00678	-0.01105	-0.01449	-0.01433	-0.00648	-0.00622	-0.03822	-0.01099	-0.03745	-0.00973
-3.31	0.03772	0.02808	0.02091	0.02684	0.02948	0.02937	0.02	0.02989	0.03721	0.03703	0.03162	0.03139	0.03079	0.0318	0.01951	0.02301	0.03022	0.02655	0.02366	0.01684	0.01922	0.02359	0.02169	0.01341	0.01943	0.01976	0.01445	0.01575	0.01615	0.01219	0.00873	0.0015	0.01364	0.01859	0.0039	0.00491	0.000353287	-0.00669	-0.00755	-0.00544	-0.0053	-0.00954	-0.01465	-0.00231	-0.00325	-0.0292	-0.00782	-0.02722	-0.0178
-3.3	0.03239	0.02175	0.01708	0.02304	0.02233	0.02278	0.0138	0.02463	0.03504	0.0276	0.02263	0.02626	0.02109	0.02619	0.02263	0.01623	0.02318	0.02258	0.01476	0.01249	0.01846	0.01821	0.01999	0.01072	0.01306	0.01674	0.01501	0.01025	0.00886	0.00198	-0.00123	-5.5365e-05	0.00879	0.01108	8.08143e-05	1.55725e-05	-0.00612	-0.00434	-0.00676	-0.0056	-0.00754	-0.01249	-0.01785	-0.01192	-0.00488	-0.03527	-0.01011	-0.03042	-0.02111
-3.29	0.02742	0.02725	0.01235	0.0174	0.02589	0.02372	0.01512	0.02308	0.03481	0.02521	0.02237	0.02486	0.01853	0.02109	0.01613	0.02179	0.02057	0.02542	0.0099	0.00395	0.0115	0.01896	0.01839	0.0137	0.01354	0.01187	0.01628	0.00632	0.00311	0.000306263	-0.00127	0.00127	0.00791	0.00548	-0.0055	-0.000461726	-0.01023	-0.000975167	-0.00747	-0.00698	-0.00197	-0.0166	-0.01501	-0.01673	-0.00711	-0.02797	-0.00503	-0.02852	-0.01883
-3.28	0.033	0.03322	0.01411	0.0233	0.02554	0.03046	0.02117	0.02456	0.04747	0.04028	0.02419	0.02871	0.02657	0.02805	0.03223	0.02234	0.02448	0.02587	0.02039	0.01611	0.01971	0.03186	0.02327	0.02464	0.02717	0.01967	0.01766	0.01393	0.0128	0.01282	0.00274	0.00538	0.02008	0.01624	0.00791	0.01107	0.00231	0.000612765	0.00775	-0.00168	0.00858	-0.00439	-0.00739	-0.00477	0.00626	-0.02492	0.00941	-0.01684	-0.02296
-3.27	0.00616	0.01594	0.0011	0.00639	0.006	0.00918	0.00892	0.00808	0.02555	0.01108	0.00213	0.00649	0.0077	0.01086	0.00746	0.00564	0.00621	0.00761	-0.000445051	-0.00377	0.00106	0.01231	0.00163	0.00401	0.00615	0.00296	0.00216	-0.00424	-0.00634	-0.00545	-0.01135	-0.00971	-0.00707	-0.00457	-0.00968	-0.00822	-0.02009	-0.02209	-0.01186	-0.02646	-0.01639	-0.02636	-0.03239	-0.01827	-0.00983	-0.04597	-0.01224	-0.0396	-0.03776
-3.26	0.01154	0.02091	0.01057	0.01598	0.01527	0.01572	0.00984	0.01067	0.02532	0.01183	0.00525	0.00903	0.01155	0.01483	0.01113	0.00811	0.01119	0.00854	0.00532	0.00228	0.000980776	0.01805	0.00809	0.00661	0.01374	0.00426	0.00812	0.0039	-0.00852	-0.00529	-0.00775	-0.00194	0.00287	0.00904	-0.01079	-0.00295	-0.01492	-0.00879	-0.00216	-0.01485	-0.00391	-0.0103	-0.01596	-0.0093	-0.0125	-0.04104	-0.00235	-0.02381	-0.02718
-3.25	0.01723	0.02428	0.01332	0.02033	0.01701	0.01311	0.01537	0.00941	0.03118	0.01774	0.0063	0.01482	0.01497	0.01786	0.01181	0.00736	0.01436	0.01495	0.00624	0.00166	0.00684	0.01755	0.01088	0.00241	0.01271	0.01097	0.00582	-0.00138	-0.00424	-0.00142	-0.00415	-0.00125	0.00172	0.00214	-0.00664	0.00194	-0.01365	-0.01288	-0.00472	-0.02139	-0.00977	-0.02518	-0.02418	-0.0215	-0.01771	-0.03639	-0.01307	-0.0372	-0.03553
-3.24	0.02469	0.0246	0.01526	0.01881	0.01707	0.01517	0.0138	0.01341	0.03069	0.02184	0.00646	0.01626	0.02251	0.02308	0.01594	0.00995	0.01862	0.02036	0.01363	0.00643	0.01367	0.02054	0.01488	0.01206	0.02164	0.01467	0.01023	0.00515	0.00273	-0.0014	0.00319	-0.00424	0.00671	0.00781	-0.000596476	0.00351	-0.00556	-0.00188	-0.00106	-0.00858	-0.00494	-0.01866	-0.00928	-0.01396	-0.02679	-0.03053	-0.01224	-0.04022	-0.02456
-3.23	0.02084	0.02566	0.01677	0.02386	0.01493	0.01475	0.0156	0.02047	0.03219	0.02396	0.01191	0.02513	0.02624	0.02704	0.0156	0.01338	0.02066	0.02438	0.01437	0.0084	0.01353	0.02458	0.01916	0.01624	0.02511	0.01998	0.00983	0.00834	0.00951	0.00262	0.00692	0.00195	0.01546	0.01621	0.00134	0.00921	0.0061	-0.00423	0.00316	-0.01289	-0.00562	-0.01264	-0.00624	-0.00983	-0.01529	-0.02043	-0.00788	-0.03592	-0.01953
-3.22	0.02207	0.02569	0.01848	0.01553	0.01354	0.00572	0.01	0.0131	0.0241	0.0179	0.00941	0.02273	0.02442	0.01986	0.01228	0.01392	0.01186	0.02182	0.00998	0.00822	0.00719	0.01875	0.01391	0.01021	0.01597	0.01065	0.00493	0.00485	0.0021	0.00157	0.000744152	-0.00589	0.00623	0.00207	0.00069359	-0.00116	-0.00389	-0.01158	-0.00931	-0.01626	-0.0115	-0.01183	-0.01318	-0.01729	-0.01707	-0.0288	-0.02089	-0.031	-0.03495
-3.21	0.0308	0.03249	0.02444	0.02106	0.02803	0.01654	0.02165	0.02247	0.0287	0.02748	0.01502	0.0358	0.02944	0.02927	0.01888	0.02215	0.02347	0.03127	0.01881	0.01396	0.01369	0.02506	0.02161	0.01796	0.02845	0.02246	0.01099	0.01643	0.0124	0.01008	0.00568	0.00447	0.01518	0.01167	0.01621	0.01127	0.00288	-0.00295	0.00484	-0.000431417	-0.00024179	-0.00545	0.000220793	-0.000359362	-0.00356	-0.01854	-0.0014	-0.01712	-0.02521
-3.2	0.02465	0.02525	0.01242	0.01521	0.01511	0.01229	0.01549	0.01721	0.02005	0.01946	0.0102	0.02193	0.02635	0.02078	0.01722	0.01645	0.01349	0.02295	0.00932	0.00887	0.00816	0.01484	0.01487	0.00965	0.02384	0.01521	0.00775	0.00534	0.00326	0.000902991	0.000293224	-0.000173292	0.00434	0.00427	0.00724	0.00702	-0.00418	-0.01173	-0.00501	-0.00976	-0.01223	-0.01314	-0.00893	-0.00719	-0.01163	-0.0253	-0.00189	-0.03186	-0.028
-3.19	0.02636	0.023	0.01277	0.01115	0.01243	0.01947	0.01447	0.01446	0.0163	0.02329	0.00567	0.0138	0.0202	0.01928	0.01096	0.01813	0.01591	0.02044	0.01038	0.01202	0.00529	0.018	0.01179	0.0098	0.02549	0.01847	0.00333	0.00181	0.00428	0.00132	0.00297	0.00264	0.00682	0.00645	0.00232	0.00193	-0.00429	-0.01122	-0.00497	-0.00838	-0.0146	-0.01267	-0.0122	-0.00318	-0.01419	-0.02948	-0.0128	-0.0306	-0.02779
-3.18	0.02028	0.01325	0.00639	0.00942	0.00766	0.01384	0.01497	0.00895	0.01151	0.0185	0.00285	0.00736	0.01715	0.01334	0.00373	0.00873	0.01473	0.01089	0.00865	0.00425	0.00402	0.01194	0.01024	0.00413	0.01221	0.01121	0.00274	-0.0028	0.00203	-0.00241	0.000213134	-0.00348	0.0028	-0.0015	-0.00294	0.00354	-0.00347	-0.01653	-0.00778	-0.01132	-0.01759	-0.00834	-0.02012	-0.00741	-0.01964	-0.04019	-0.01348	-0.03008	-0.04761
-3.17	0.0208	0.0154	0.01446	0.01207	0.01014	0.01532	0.01812	0.01416	0.01656	0.02101	0.00545	0.00967	0.02365	0.01753	0.01385	0.01433	0.01437	0.01756	0.00524	0.00525	0.00233	0.00716	0.01365	0.00789	0.01498	0.01223	-0.000607911	-0.00297	-0.000984963	-0.000429834	-0.00274	-0.000664603	0.00407	0.000698723	-0.00211	-0.00503	-0.00929	-0.01469	-0.01108	-0.00843	-0.01655	-0.01999	-0.02461	-0.01004	-0.0284	-0.03596	-0.01726	-0.03914	-0.04023
-3.16	0.01833	0.01109	0.01223	0.00812	0.00923	0.01301	0.01359	0.00937	0.01235	0.02054	0.00467	0.01247	0.02053	0.01434	0.0138	0.01788	0.01438	0.02216	0.00355	0.00819	-0.000448452	0.00898	0.01096	0.01102	0.01199	0.01195	0.00685	-0.00418	-0.000762246	-0.000874049	0.000356272	0.00295	0.00449	-0.00739	-0.0068	-0.00874	-0.01321	-0.01881	-0.01336	-0.02402	-0.02123	-0.02762	-0.03041	-0.01851	-0.03042	-0.04112	-0.02346	-0.04716	-0.05688
-3.15	0.01809	0.01183	0.00908	0.00278	0.00698	0.00066461	0.01012	0.00225	0.01678	0.01881	0.00307	0.01206	0.0211	0.01486	0.01641	0.01697	0.01933	0.02069	0.00223	0.00569	0.00698	0.01011	0.01344	0.01021	0.01556	0.01875	0.00454	0.00556	0.00778	0.00203	0.00492	0.00329	0.0122	0.00393	0.00427	0.00376	-0.00497	-0.00233	-0.00865	-0.01159	-0.0126	-0.01489	-0.03017	-0.01327	-0.01956	-0.03613	-0.0168	-0.04803	-0.05871
-3.14	0.01326	0.00962	0.00729	0.00279	0.00893	0.000373423	0.00679	0.00301	0.01103	0.01496	-0.00176	0.01103	0.02357	0.01261	0.02	0.01213	0.01274	0.01784	0.000733576	0.00429	-0.00264	0.00757	0.00903	0.0065	0.01242	0.01441	-0.00249	0.00658	0.00684	-0.000650359	-0.00464	-0.00455	0.00167	-0.01076	-0.00115	-0.00219	-0.01	-0.00751	-0.00981	-0.0173	-0.01798	-0.01517	-0.02049	-0.01996	-0.01787	-0.04087	-0.01078	-0.04257	-0.05897
-3.13	0.01197	0.00958	0.00931	0.00671	0.00944	0.00724	0.00677	0.00476	0.01133	0.01017	-0.00128	0.00557	0.01786	0.01118	0.01782	0.01267	0.01127	0.01497	0.000822675	0.000782083	-0.00144	0.00632	0.00621	0.00322	0.00674	0.01257	-0.00925	-0.00482	0.00838	-0.00181	-0.00837	-0.00844	-0.00238	-0.00815	-0.00674	-0.00654	-0.01166	-0.000878211	-0.01484	-0.01584	-0.01411	-0.01182	-0.02418	-0.01741	-0.01793	-0.04061	-0.02042	-0.05192	-0.05899
-3.12	0.02218	0.01355	0.0135	0.00699	0.01568	0.01094	0.01136	0.01462	0.01604	0.01892	0.01114	0.01543	0.02016	0.0147	0.02573	0.01945	0.01868	0.01982	0.00425	0.00906	0.00633	0.01435	0.00882	0.00906	0.01723	0.02547	0.00205	0.00446	0.0118	0.00397	0.00383	0.00615	0.01094	0.00289	0.00451	0.00796	-0.00378	0.00889	-0.0017	-0.00976	-0.00812	-0.00265	-0.01484	-0.01131	-0.0096	-0.03777	-0.00574	-0.03669	-0.04876
-3.11	0.01758	0.01667	0.00984	0.00812	0.01455	0.01019	0.00994	0.01115	0.01914	0.01858	0.00447	0.01263	0.01755	0.01603	0.0257	0.01501	0.01124	0.01777	0.00234	0.01105	0.00203	0.01583	0.01001	0.00659	0.01422	0.02083	0.000485507	0.00416	0.00685	0.00299	0.00447	-0.000683178	0.00328	-0.00964	-0.00295	-0.00362	-0.00684	0.00161	-0.00447	-0.01613	-0.0137	-0.01116	-0.01731	-0.01891	-0.0253	-0.04565	-0.01527	-0.04058	-0.05195
-3.1	0.02594	0.02038	0.0191	0.01593	0.01921	0.02155	0.01897	0.01273	0.02458	0.0246	0.01141	0.01924	0.02322	0.0254	0.02843	0.0278	0.02204	0.02901	0.0145	0.01975	0.00712	0.02125	0.01433	0.01624	0.01447	0.02598	0.00411	0.00585	0.01493	0.00209	0.00938	0.000388696	0.01011	-0.00657	0.002	0.000929194	-0.00737	0.00488	-0.0075	-0.01173	-0.01057	-0.00509	-0.0062	-0.01268	-0.02474	-0.04652	-0.02081	-0.03911	-0.04489
-3.09	0.01471	0.00559	0.00304	0.00594	0.00825	0.01064	0.00392	0.00677	0.00451	0.00834	-0.00143	0.00213	0.00856	0.00621	0.01392	0.00737	0.00562	0.01388	0.00192	0.00786	-0.00871	0.00327	0.00315	0.000781068	0.00694	0.01058	-0.00609	-0.00471	-0.00443	-0.00847	-0.00229	-0.01	-0.00613	-0.01326	-0.00963	-0.01237	-0.01521	-0.00724	-0.01931	-0.02489	-0.02398	-0.02302	-0.02772	-0.02512	-0.04107	-0.0551	-0.03568	-0.05676	-0.06131
-3.08	0.02052	0.01266	0.01194	0.00692	0.0119	0.01402	0.00392	0.00881	0.01171	0.01435	0.00211	0.00865	0.01255	0.01174	0.0172	0.00862	0.01285	0.01643	0.00544	0.01421	-0.00815	0.00929	0.00715	0.00126	0.00836	0.0142	-0.000893292	-0.00402	0.00463	-0.00504	-0.000101571	-0.00817	-0.000122663	-0.01139	-0.00945	-0.00657	-0.00946	-0.00808	-0.01613	-0.026	-0.01823	-0.01584	-0.03245	-0.0261	-0.03384	-0.04776	-0.02885	-0.04712	-0.05131
-3.07	0.02015	0.01558	0.01209	0.01262	0.01048	0.01102	0.00969	0.00962	0.00904	0.01104	0.00362	0.00935	0.01252	0.0108	0.01611	0.01334	0.01795	0.01856	0.00384	0.00815	-0.00221	0.014	0.00907	0.00332	0.01356	0.01251	0.00148	0.00241	0.00171	-0.00278	0.00115	-0.00707	-0.00542	-0.01113	-0.00653	-0.00349	-0.00801	-0.00671	-0.01851	-0.02256	-0.02167	-0.01256	-0.02917	-0.03049	-0.03055	-0.04171	-0.0259	-0.05328	-0.04864
-3.06	0.03058	0.02453	0.01838	0.02224	0.01979	0.02444	0.02141	0.01633	0.0166	0.01948	0.01593	0.01449	0.02447	0.0176	0.02531	0.02118	0.02283	0.02342	0.0127	0.01116	0.00634	0.01312	0.01842	0.01315	0.02065	0.01921	0.0146	0.00717	0.01026	0.0024	0.00495	0.00608	0.00498	0.00196	-0.000317401	0.00392	-0.00456	0.00631	-0.00593	-0.01715	-0.00667	-0.0103	-0.02114	-0.01171	-0.02165	-0.03067	-0.02273	-0.03806	-0.04264
-3.05	0.02281	0.0159	0.00862	0.0164	0.00802	0.0125	0.01396	0.01022	0.00953	0.01163	0.01043	0.01115	0.0121	0.01103	0.02046	0.01889	0.01268	0.02165	0.00941	-0.00471	0.000702999	0.0087	0.01137	0.00749	0.01565	0.00877	0.00703	-0.00135	0.00473	0.00407	-0.00336	-0.00225	-0.00436	-0.0072	-0.00352	0.00497	-0.00525	-0.00201	-0.00405	-0.0198	-0.00924	-0.01228	-0.03283	-0.02182	-0.02708	-0.03702	-0.03427	-0.03352	-0.04207
-3.04	0.02184	0.02264	0.01754	0.0137	0.01722	0.02149	0.01478	0.01495	0.00889	0.01842	0.01324	0.01189	0.01406	0.01749	0.0269	0.01671	0.02337	0.02563	0.0138	0.00585	0.00572	0.0176	0.01864	0.0069	0.01953	0.0172	0.01166	0.00769	0.01044	0.0148	0.00179	0.01272	0.00583	0.00558	0.00417	0.01171	0.00487	0.00649	0.000339834	-0.00544	0.00396	-0.00865	-0.02009	-0.00538	-0.00716	-0.02695	-0.02447	-0.03333	-0.03917
-3.03	0.03027	0.01655	0.01782	0.01621	0.02378	0.01729	0.0214	0.01712	0.01859	0.0213	0.01874	0.01904	0.0164	0.02476	0.03318	0.02472	0.02595	0.03151	0.01877	0.01698	0.01304	0.01955	0.02311	0.01323	0.01823	0.02414	0.01944	0.01064	0.01185	0.01531	0.00936	0.01235	0.00768	0.00724	0.01271	0.01551	0.01019	0.01054	0.00767	-0.00736	0.00525	-0.00622	-0.00592	-0.00597	-0.00585	-0.02806	-0.01471	-0.03604	-0.03369
-3.02	0.03064	0.02408	0.02256	0.02219	0.02279	0.02364	0.02286	0.01515	0.01855	0.02017	0.02011	0.02464	0.02146	0.03043	0.03393	0.03031	0.02549	0.0315	0.01845	0.01583	0.01423	0.02414	0.0199	0.0134	0.02429	0.02107	0.02484	0.01045	0.00939	0.01164	0.00939	0.00937	0.00836	0.00461	0.01149	0.01269	0.00929	0.00279	0.00635	-0.00771	0.00655	-0.00723	-0.01578	-0.01384	-0.01898	-0.03048	-0.01599	-0.04353	-0.03477
-3.01	0.02441	0.01278	0.01524	0.01202	0.01494	0.01535	0.01937	0.00923	0.00943	0.01235	0.01031	0.01525	0.01564	0.02215	0.02368	0.02344	0.01543	0.02454	0.01623	0.01246	0.01076	0.01448	0.01554	0.00484	0.01415	0.02033	0.01832	0.00447	0.01116	0.01224	0.00709	0.01073	0.00939	0.00368	0.00935	0.01113	0.00992	0.00106	0.0029	-0.00566	0.000111408	-0.01536	-0.01396	-0.00645	-0.02351	-0.03165	-0.02601	-0.03629	-0.03896
-3	0.04821	0.03295	0.03228	0.03535	0.0396	0.03301	0.0329	0.03017	0.02258	0.03769	0.03705	0.03305	0.03539	0.0387	0.04403	0.04706	0.03878	0.04474	0.03401	0.03093	0.02673	0.04153	0.04103	0.03047	0.03627	0.03843	0.04044	0.02269	0.02462	0.03428	0.03159	0.02657	0.0249	0.01756	0.02521	0.02849	0.01923	0.01951	0.01717	0.00503	0.01856	-0.00198	-0.00186	0.00182	-0.00954	-0.01883	-0.00655	-0.02947	-0.02774
-2.99	0.03912	0.02744	0.03174	0.03186	0.02773	0.02887	0.02777	0.02283	0.01818	0.03144	0.02906	0.02703	0.02872	0.03408	0.0366	0.04313	0.03562	0.04006	0.02842	0.02788	0.02515	0.03798	0.02657	0.02539	0.02943	0.03445	0.03864	0.01893	0.02327	0.03018	0.02453	0.02236	0.02022	0.01373	0.01925	0.02614	0.01704	0.01758	0.01378	-0.00071231	0.01698	-0.0128	-0.01133	-0.00267	-0.00986	-0.02925	-0.01384	-0.03154	-0.02267
-2.98	0.04119	0.02944	0.04091	0.03905	0.03955	0.02992	0.03348	0.02552	0.02396	0.03616	0.03139	0.03426	0.03034	0.04155	0.04129	0.04517	0.0397	0.03722	0.02981	0.03586	0.02918	0.04185	0.03565	0.031	0.03527	0.03841	0.03837	0.03296	0.03575	0.0376	0.03279	0.02477	0.02883	0.02709	0.02444	0.02659	0.02475	0.02072	0.01526	0.00592	0.01642	-0.0026	-0.01079	0.00461	-0.00344	-0.02758	-0.02072	-0.02633	-0.03324
-2.97	0.03623	0.02964	0.03603	0.03846	0.03218	0.02978	0.03395	0.02575	0.02609	0.03419	0.03288	0.03219	0.02745	0.03821	0.04341	0.04071	0.03893	0.03712	0.03299	0.0326	0.02854	0.04124	0.03522	0.02852	0.03296	0.03869	0.03629	0.031	0.03331	0.03427	0.03242	0.02421	0.02404	0.02177	0.01973	0.02509	0.025	0.0171	0.01624	0.00834	0.01612	-0.00445	-0.00775	0.00244	0.000923475	-0.02567	-0.0194	-0.03257	-0.02771
-2.96	0.04695	0.02903	0.03504	0.03937	0.03679	0.02607	0.0301	0.02561	0.0282	0.03864	0.03454	0.0357	0.03416	0.04071	0.03979	0.03924	0.03865	0.03599	0.03222	0.03089	0.029	0.03786	0.03047	0.03344	0.03365	0.03431	0.03818	0.03174	0.03158	0.02958	0.0298	0.01929	0.02782	0.02064	0.01673	0.0231	0.02105	0.01363	0.00838	0.00257	0.01496	-0.00767	-0.00823	0.00292	-0.00183	-0.0321	-0.02494	-0.03701	-0.02787
-2.95	0.03814	0.01641	0.02993	0.0279	0.02872	0.02109	0.02111	0.0191	0.02107	0.0288	0.02252	0.02771	0.02355	0.0317	0.03393	0.0314	0.03034	0.02862	0.02214	0.02919	0.01829	0.02963	0.02092	0.02169	0.0266	0.03148	0.02674	0.02548	0.02382	0.02243	0.02348	0.01372	0.02032	0.01395	0.00929	0.01375	0.01185	0.00972	0.00541	0.000139532	0.00593	-0.01202	-0.00968	-0.00496	0.00181	-0.0234	-0.01967	-0.03732	-0.02709
-2.94	0.03855	0.01718	0.02719	0.03242	0.0269	0.02585	0.02133	0.02547	0.02202	0.02758	0.02504	0.02841	0.02445	0.02876	0.03346	0.03233	0.02888	0.02978	0.02227	0.02619	0.01671	0.03043	0.02233	0.02896	0.02782	0.03237	0.02905	0.03393	0.02622	0.02488	0.0304	0.0194	0.02527	0.01713	0.0139	0.02026	0.01776	0.02137	0.00791	0.00691	0.01569	0.00168	-0.01138	0.00348	0.00805	-0.01072	-0.01454	-0.02098	-0.00733
-2.93	0.02587	0.01555	0.02782	0.02461	0.01637	0.01821	0.01173	0.01483	0.01734	0.01922	0.02038	0.02119	0.01615	0.02361	0.02539	0.0235	0.01939	0.02339	0.01303	0.01907	0.00999	0.02013	0.0108	0.01373	0.01973	0.02797	0.01849	0.02052	0.01579	0.01239	0.0181	0.00375	0.01343	0.01026	0.00244	0.00595	0.00691	0.00316	0.00123	-0.00699	0.0051	-0.01471	-0.02915	-0.01524	-0.00344	-0.03029	-0.03065	-0.02622	-0.02479
-2.92	0.02521	0.01412	0.02336	0.02273	0.02354	0.02317	0.01365	0.01638	0.01527	0.02581	0.01872	0.02199	0.01446	0.02665	0.02611	0.02219	0.02422	0.0256	0.01119	0.01608	0.00825	0.0211	0.01085	0.01399	0.01851	0.02152	0.01655	0.01556	0.01111	0.01081	0.01652	0.0015	0.00836	-0.00121	-0.00444	-0.000740267	0.00616	0.00199	0.00245	-0.01398	-0.00136	-0.01808	-0.02722	-0.01591	-0.0129	-0.0343	-0.02343	-0.04293	-0.02766
-2.91	0.01676	0.00815	0.01419	0.01209	0.01494	0.01257	0.00339	0.0047	0.00861	0.01218	0.00539	0.0018	0.00553	0.01716	0.0149	0.01535	0.01256	0.01513	0.00127	0.00395	-0.00358	0.01039	0.000981997	0.00446	0.00607	0.01496	0.0068	0.00613	0.00166	0.00345	0.00715	-0.00697	-0.00352	-0.00958	-0.01115	-0.00346	0.00221	-0.00441	-0.0092	-0.02294	-0.00687	-0.0272	-0.03163	-0.02551	-0.01888	-0.03288	-0.03512	-0.03906	-0.0363
-2.9	0.01554	0.00802	0.01554	0.01045	0.01684	0.00797	0.01141	0.00166	0.00781	0.01236	0.00341	0.00849	0.0063	0.02042	0.01285	0.01528	0.01419	0.00883	0.00159	0.00934	0.000543527	0.01174	0.00116	0.00202	0.00817	0.01803	0.0072	0.00702	0.000743512	0.00221	0.00641	-0.00682	-0.00648	-0.00493	-0.01164	-0.00424	-0.000272998	-0.00696	-0.00956	-0.02476	-0.00874	-0.02602	-0.03134	-0.01719	-0.00918	-0.03359	-0.0324	-0.04072	-0.03446
-2.89	0.02296	0.0174	0.02095	0.02346	0.02374	0.01689	0.01904	0.0093	0.01674	0.01945	0.01254	0.01391	0.01253	0.02773	0.02404	0.02543	0.02049	0.02141	0.01647	0.01994	0.01039	0.02194	0.01027	0.01521	0.02454	0.02762	0.01726	0.01738	0.01741	0.017	0.01921	0.00361	0.00189	0.00543	0.00269	0.0092	0.0077	-0.00171	0.00504	-0.01278	0.00607	-0.01528	-0.01849	-0.00596	-0.000964357	-0.02547	-0.0202	-0.03048	-0.03361
-2.88	0.01364	0.01072	0.01405	0.01985	0.01387	0.01297	0.01296	0.00697	0.01253	0.01042	0.00497	0.00574	0.00362	0.0201	0.01475	0.01344	0.01053	0.01443	0.00636	0.01092	0.00333	0.01232	-0.00166	0.00781	0.01733	0.01932	0.01069	0.00988	0.0097	0.00259	0.01161	-0.00668	-0.00138	-0.00449	-0.0063	0.00176	0.00348	-0.01262	-0.00357	-0.02081	-0.00527	-0.02134	-0.02212	-0.01827	-0.0147	-0.02862	-0.02807	-0.03282	-0.03376
-2.87	0.0139	0.00887	0.01558	0.01903	0.01363	0.01191	0.00674	0.00922	0.01161	0.0078	0.00387	0.0015	0.00413	0.01489	0.01071	0.01042	0.00746	0.01039	0.00261	0.00678	-0.000430459	0.00613	-0.00145	0.000300824	0.00752	0.01451	0.00261	0.00377	0.00245	0.00259	0.01139	-0.01075	-0.0065	-0.000629962	-0.00563	0.000654281	-0.00411	-0.01095	-0.00555	-0.02994	-0.00631	-0.02421	-0.02549	-0.0191	-0.02411	-0.03412	-0.02418	-0.03228	-0.04636
-2.86	0.03237	0.02322	0.03097	0.03464	0.02769	0.02507	0.02145	0.02466	0.02817	0.02123	0.02596	0.01907	0.0187	0.02846	0.02455	0.0266	0.02006	0.01932	0.01596	0.01597	0.01353	0.01746	0.00894	0.0167	0.0161	0.02246	0.01656	0.01382	0.01128	0.01693	0.01585	0.00102	0.00541	0.00997	0.00217	0.00767	0.0031	-0.0045	-0.00735	-0.0234	-0.00226	-0.01365	-0.02693	-0.01547	-0.02071	-0.02805	-0.0254	-0.02939	-0.03846
-2.85	0.02396	0.01762	0.03112	0.03126	0.02558	0.02003	0.01142	0.01857	0.02673	0.02307	0.02406	0.01972	0.01644	0.02699	0.02316	0.02414	0.02097	0.0188	0.01122	0.01296	0.00829	0.02087	0.00412	0.01866	0.01801	0.02224	0.01117	0.01575	0.01136	0.01311	0.01663	0.00451	0.00432	0.01461	3.12551e-06	0.00893	0.00348	-0.00386	-0.01027	-0.02044	-0.00219	-0.01656	-0.0311	-0.0121	-0.01732	-0.03551	-0.03488	-0.02914	-0.04122
-2.84	0.01369	0.00943	0.01804	0.0267	0.01819	0.01833	0.00435	0.007	0.01405	0.00967	0.01597	0.00818	0.01224	0.01826	0.01668	0.01768	0.01293	0.0104	0.00147	0.00349	0.00139	0.0109	0.00208	0.00771	0.00759	0.01362	0.00952	0.00727	0.00122	-0.000942703	0.0028	-0.00323	-0.00265	0.00158	-0.00487	0.000420993	0.00167	-0.00715	-0.01097	-0.02478	-0.01344	-0.0276	-0.02735	-0.01886	-0.01887	-0.03495	-0.02322	-0.02044	-0.03819
-2.83	0.00696	0.0015	0.01866	0.02168	0.01096	0.00882	-0.00506	-0.00622	0.0025	0.00166	0.0039	-0.0048	0.00673	0.00728	0.00936	0.01165	0.00626	0.00593	-0.00533	-0.00619	-0.00102	0.00198	-0.00729	0.00108	-0.00125	0.0073	0.00962	0.00205	-0.000120081	-0.0014	-0.000836107	-0.00747	-0.00464	0.00204	-0.00176	0.00256	0.01201	-0.00704	-0.01222	-0.02063	-0.0103	-0.01789	-0.02087	-0.01858	-0.00906	-0.01828	-0.02023	-0.01619	-0.04098
-2.82	-0.000836906	0.000451527	0.0122	0.01497	0.00353	0.00495	-0.01224	-0.01269	0.00301	-0.00308	0.000753332	-0.00777	-0.00291	-0.000932614	0.00353	0.00638	-0.000898879	0.00506	-0.01141	-0.01034	-0.0082	-0.00446	-0.01146	-0.00383	-0.00734	-4.30587e-05	0.000299361	-0.00362	-0.00375	-0.00828	-0.01013	-0.01385	-0.01047	-0.00664	-0.00974	-0.00268	-0.00118	-0.00679	-0.01534	-0.02782	-0.01313	-0.01657	-0.0238	-0.02861	-0.01543	-0.02962	-0.02457	-0.02611	-0.04834
-2.81	0.0082	0.00152	0.01425	0.01945	0.0058	0.01202	-0.00247	-0.00107	0.01205	0.000482529	0.01173	0.00427	0.00301	0.00667	0.01426	0.00956	0.0048	0.01285	-0.00291	-0.00651	0.00253	0.00235	-0.00242	-0.00212	0.000725712	0.01046	0.00351	0.00285	0.000148384	0.00348	-0.00198	-0.00435	-8.08067e-05	-0.00239	-0.00437	0.004	0.00816	0.00062683	-0.00484	-0.02222	-0.00626	-0.00371	-0.0118	-0.02122	-0.00225	-0.02174	-0.01545	-0.01578	-0.04003
-2.8	0.01346	0.00628	0.01574	0.01954	0.0062	0.00957	0.000728987	0.00207	0.0113	0.00821	0.01286	0.00277	0.00537	0.00709	0.01508	0.0047	0.00233	0.00666	-0.00463	-0.00743	-0.00241	-0.00196	-0.00666	-0.0034	-0.00351	0.00519	4.8868e-05	0.0013	-0.00426	-0.00071028	-0.00315	-0.01117	-0.00694	-0.00136	-0.00572	0.00464	6.67169e-05	-0.00509	-0.01615	-0.02048	-0.00658	-0.00958	-0.02023	-0.02352	-0.00358	-0.03608	-0.01217	-0.02161	-0.04333
-2.79	0.01371	0.00585	0.02395	0.01175	0.01088	0.00388	-0.00482	0.00444	0.01498	0.00572	0.00978	0.000420628	0.00573	0.00782	0.0181	0.00557	-0.000368262	0.00661	-0.00454	-0.00624	-0.0023	0.00238	-0.00866	-0.000879211	-0.000529003	0.00977	-0.00355	3.95881e-05	-0.00503	-1.00054e-05	-0.00228	-0.01001	-0.01078	-0.00435	-0.00453	0.004	0.00288	-0.00328	-0.01016	-0.01456	-0.01039	-0.00168	-0.01594	-0.01523	-0.00405	-0.03002	-0.01762	-0.01714	-0.04045
-2.78	0.00837	0.00549	0.01541	0.01833	0.0151	0.00301	0.00241	0.000306974	0.01338	0.00386	0.0092	0.000578757	0.00669	0.00585	0.01545	0.004	0.00342	0.00662	-0.00279	-0.00533	-0.0026	0.000981532	-0.00746	-0.00355	-0.00231	0.00477	-0.00339	-0.00145	-0.00402	0.00266	-0.00368	-0.01207	-0.01017	-0.00493	-0.00418	0.0047	0.00102	-0.00177	-0.00661	-0.01375	-0.01073	-0.00422	-0.01535	-0.01667	-0.00458	-0.0283	-0.01985	-0.02407	-0.04419
-2.77	0.02133	0.01718	0.02718	0.03467	0.02366	0.02448	0.01749	0.01819	0.02008	0.01671	0.02387	0.01101	0.01201	0.01875	0.02619	0.01555	0.01842	0.02342	0.014	0.00775	0.0128	0.01362	0.00707	0.00741	0.01412	0.01941	0.00585	0.014	0.01322	0.01842	0.0117	0.00318	0.00513	0.01186	0.0044	0.01823	0.0119	0.00726	0.00743	-0.00225	-0.00302	-0.000468452	-0.01211	-0.01023	-0.00696	-0.02215	-0.01258	-0.03355	-0.04436
-2.76	0.01254	0.00237	0.00965	0.01798	0.00967	0.00925	0.01241	0.00621	0.01175	0.00599	0.01345	-0.000622	-0.000506356	0.00609	0.00376	0.01221	0.000828196	0.00475	-0.000845909	-0.000325162	-0.00379	-0.00426	-0.00188	-0.00385	0.00407	0.00457	-0.00141	0.01113	0.000126435	0.0053	-0.00288	-0.00457	0.000752063	-0.00284	-0.00768	0.00595	0.00506	-0.01467	-0.01332	-0.01624	-0.00399	-0.00602	-0.0186	-0.01173	-0.00765	-0.02746	-0.01546	-0.02956	-0.04308
-2.75	0.02052	0.00895	0.02209	0.02953	0.0179	0.02245	0.02678	0.01488	0.01543	0.01655	0.02321	0.01064	0.00992	0.01402	0.01546	0.02272	0.01222	0.01406	0.01122	0.00612	0.00561	0.00793	0.00741	0.0051	0.01503	0.01488	0.0034	0.01885	0.00942	0.01211	0.00316	0.00522	0.01032	0.00222	-0.000454528	0.00393	0.01163	-0.00613	-0.00823	-0.01582	-0.00322	-0.00157	-0.01041	-0.01277	-0.00801	-0.02412	-0.01237	-0.04542	-0.05379
-2.74	0.01097	0.00415	0.01047	0.01764	0.00928	0.0145	0.01282	0.01019	0.01096	0.00938	0.01307	0.00786	9.99302e-05	0.00706	0.00606	0.01616	0.00617	0.00558	0.00346	-0.00104	-0.000546861	0.00187	0.000969915	-0.00214	-0.00275	0.00632	-0.00354	0.00809	0.00361	-0.00266	-0.007	-0.00235	0.00639	-0.00549	-0.00782	-0.000608261	0.00162	-0.01442	-0.0157	-0.01878	-0.0059	-0.00979	-0.02109	-0.01238	-0.01227	-0.03064	-0.01662	-0.03734	-0.04674
-2.73	0.01474	0.00416	0.01264	0.02521	0.00901	0.01248	0.01501	0.01336	0.00947	0.01032	0.01449	0.01234	0.00309	0.00799	0.01039	0.01815	0.00364	0.00583	0.00829	0.000388927	-0.00451	0.00596	0.00622	-0.00311	0.00493	0.00292	0.00247	0.00817	0.00318	-0.00519	-0.00431	-0.0032	0.00732	-0.01219	-0.00629	-0.00535	-0.00744	-0.02065	-0.02689	-0.02386	-0.01294	-0.01417	-0.02884	-0.00901	-0.0275	-0.03718	-0.01867	-0.03704	-0.05598
-2.72	0.03213	0.02218	0.03156	0.04673	0.03348	0.03954	0.03207	0.03362	0.03086	0.0348	0.03113	0.03231	0.02734	0.02488	0.03431	0.04406	0.02684	0.0307	0.02706	0.02435	0.0225	0.0237	0.02301	0.01646	0.02972	0.02326	0.02066	0.02063	0.0215	0.0123	0.01251	0.00727	0.02624	0.00145	0.00503	0.00932	0.00983	-0.0038	-0.00611	-0.000757786	0.00477	0.00639	-0.0071	0.00106	-0.0137	-0.02131	0.00198	-0.02383	-0.03793
-2.71	0.03336	0.02638	0.03963	0.04668	0.03839	0.04011	0.0316	0.03119	0.03383	0.03574	0.03158	0.03593	0.03567	0.02692	0.03608	0.04258	0.03316	0.03579	0.03229	0.02965	0.0226	0.02859	0.02278	0.02293	0.03516	0.033	0.02771	0.02433	0.02719	0.01788	0.01685	0.01045	0.02865	0.00853	0.01291	0.0155	0.01425	0.01	0.00208	0.0061	0.01131	0.00649	-0.00493	0.00597	-0.01349	-0.01406	0.000175495	-0.0223	-0.03675
-2.7	0.02588	0.01934	0.03435	0.037	0.02566	0.03449	0.02437	0.02143	0.02788	0.02629	0.02451	0.03047	0.02156	0.01511	0.03276	0.02752	0.02416	0.02674	0.02961	0.01647	0.01263	0.02132	0.01907	0.01895	0.0235	0.02216	0.02163	0.01901	0.02199	0.01391	0.01099	-0.00144	0.01877	0.00337	0.00594	0.0112	0.00632	0.00524	-0.000172509	-0.00595	-0.00294	-0.00198	-0.01298	-0.00321	-0.01397	-0.02305	-0.007	-0.0223	-0.03649
-2.69	0.01803	0.01671	0.0305	0.03578	0.01714	0.0322	0.02596	0.0184	0.01847	0.01826	0.02446	0.02173	0.01864	0.01218	0.02772	0.02482	0.01517	0.01954	0.02656	0.01016	0.00792	0.01791	0.0161	0.01061	0.01632	0.01676	0.0101	0.00884	0.0192	0.00643	0.00235	-0.00757	0.0105	-0.000561164	-0.00133	0.00339	0.000458455	-0.00414	-0.00458	-0.01434	-0.00546	-0.00733	-0.01011	0.000224673	-0.00495	-0.02682	-0.00683	-0.02316	-0.03233
-2.68	0.017	0.01977	0.02472	0.03487	0.01949	0.02682	0.0212	0.0222	0.02238	0.01542	0.02296	0.01921	0.02148	0.01085	0.02233	0.0245	0.01574	0.01361	0.02157	0.00743	0.00245	0.01106	0.01025	0.00818	0.00833	0.00818	0.00106	0.00609	0.01024	0.00385	-0.000690887	-0.01456	1.72832e-05	-0.0049	-0.00892	-0.00673	-0.00731	-0.0145	-0.01182	-0.01948	-0.00921	-0.01778	-0.0141	-0.01124	-0.02012	-0.03598	-0.01626	-0.02941	-0.04041
-2.67	0.009	0.01815	0.0216	0.02415	0.01529	0.02494	0.01928	0.01448	0.02372	0.00822	0.02045	0.01728	0.01936	0.00354	0.01964	0.0192	0.01378	0.00951	0.0239	0.01113	0.000189952	0.00962	0.01126	0.00711	0.00539	0.00539	-0.000715017	0.00481	0.0121	0.00741	0.00139	-0.00976	-0.00528	0.000498012	-0.00849	-0.00751	-0.00357	-0.0224	-0.00973	-0.02386	-0.01477	-0.01539	-0.01364	-0.0117	-0.02618	-0.04096	-0.02418	-0.03761	-0.04185
-2.66	0.01102	0.0205	0.02871	0.02835	0.02622	0.03208	0.0233	0.01935	0.0227	0.01067	0.02331	0.01703	0.01441	0.00798	0.02582	0.02223	0.01755	0.01292	0.02635	0.01187	0.00847	0.01413	0.0151	0.01206	0.0087	0.01265	0.00766	0.01145	0.01463	0.00781	0.01046	-0.00494	0.00537	-0.00226	-0.00107	0.000392281	0.00302	-0.00572	-0.00317	-0.01568	-0.00465	-0.0134	-0.01233	-0.00761	-0.01821	-0.02426	-0.00538	-0.02397	-0.03756
-2.65	0.00697	0.00893	0.01375	0.01994	0.01007	0.02008	0.00563	0.00771	0.00429	0.00222	0.00925	0.00217	0.00238	-0.00341	0.01058	0.00624	0.00138	0.000350955	0.00666	-0.000228387	-0.00341	0.00382	-0.000894332	0.00264	-0.00248	0.00391	-0.0041	-0.00262	-0.00239	-0.00228	-0.000209065	-0.01281	-0.00771	-0.00655	-0.00967	-0.00867	-0.00275	-0.01455	-0.00623	-0.01757	-0.00763	-0.01967	-0.02006	-0.00473	-0.02426	-0.02852	-0.00724	-0.02804	-0.03313
-2.64	0.01356	0.00917	0.02361	0.03049	0.01623	0.02651	0.01628	0.01555	0.0102	0.0122	0.01695	0.00546	0.01505	0.000584285	0.01457	0.01606	0.00719	0.00743	0.01569	0.00214	0.00608	0.00757	0.00419	0.00813	0.00503	0.00913	-0.00405	0.00666	0.00885	0.00757	-0.00136	-0.00889	0.00271	0.000713583	-0.00576	-0.00306	0.000854067	-0.01297	-0.01075	-0.00862	-0.01298	-0.01442	-0.01497	-0.00693	-0.02227	-0.03024	-0.00836	-0.02686	-0.04399
-2.63	0.02175	0.02352	0.03369	0.04327	0.03069	0.03805	0.02509	0.02975	0.01913	0.02898	0.02764	0.02071	0.02905	0.01264	0.024	0.03371	0.01804	0.01865	0.02964	0.01919	0.02324	0.01962	0.02051	0.02033	0.01941	0.02545	0.01177	0.01847	0.02561	0.02112	0.01172	0.00764	0.02045	0.01529	0.01104	0.01555	0.01755	0.00889	0.00996	0.01218	0.00924	0.00216	0.00468	0.00625	-0.0117	-0.0188	-0.000954181	-0.01072	-0.03131
-2.62	0.01747	0.02276	0.03169	0.03887	0.02282	0.03833	0.02409	0.0278	0.01914	0.02306	0.02087	0.02581	0.02299	0.01352	0.0271	0.02838	0.01459	0.01558	0.02396	0.01573	0.01919	0.01874	0.01938	0.01679	0.01773	0.02252	0.01013	0.01598	0.02614	0.01238	0.00444	0.00416	0.01043	0.01261	0.01113	0.01222	0.01187	0.00251	0.00484	0.01027	-0.00197	0.00495	-0.00326	0.00299	-0.00925	-0.02473	0.000893065	-0.02792	-0.03249
-2.61	0.00983	0.01499	0.01674	0.02517	0.01648	0.02183	0.01364	0.0217	0.01155	0.01552	0.0131	0.02018	0.01648	0.00612	0.02315	0.0187	0.01084	0.01106	0.01847	0.01188	0.01772	0.01737	0.01005	0.01301	0.01486	0.02102	0.000503607	0.00848	0.01968	0.00419	0.00239	0.0005583	0.00593	0.01206	0.0039	0.00313	0.00704	0.00528	0.00221	0.00451	-0.00131	-0.00979	-0.01017	0.00267	-0.00994	-0.03009	-0.01483	-0.01531	-0.03446
-2.6	0.02343	0.02856	0.02872	0.04062	0.02625	0.03104	0.02924	0.02987	0.02781	0.0324	0.02182	0.04074	0.03026	0.01975	0.03616	0.02809	0.02179	0.02522	0.02691	0.0182	0.02527	0.03081	0.02321	0.01972	0.0276	0.03501	0.00848	0.01923	0.03208	0.01621	0.01687	0.01047	0.01384	0.01831	0.01475	0.01114	0.01635	0.01234	0.0114	0.01257	0.00351	-0.00022803	-0.000969642	0.00538	-0.00924	-0.01344	-0.00334	-0.01282	-0.02343
-2.59	0.02552	0.02338	0.0306	0.03822	0.0288	0.02998	0.03185	0.02519	0.02963	0.02265	0.02142	0.03381	0.03026	0.02163	0.02764	0.02257	0.02158	0.02594	0.02462	0.01721	0.0236	0.02744	0.02205	0.02013	0.02566	0.02773	0.01174	0.0195	0.0289	0.01009	0.01607	0.00759	0.00963	0.01869	0.0101	0.01155	0.01237	0.01085	0.01132	0.00463	0.00409	0.000683797	0.0078	-0.0034	-0.00722	-0.01943	-0.00652	-0.01972	-0.02331
-2.58	0.03361	0.0252	0.03672	0.03509	0.02735	0.03339	0.0323	0.02943	0.03158	0.02777	0.02765	0.04005	0.03377	0.02306	0.03833	0.03107	0.02504	0.03802	0.03158	0.02096	0.03046	0.0331	0.03451	0.02733	0.02701	0.03071	0.02114	0.02605	0.03153	0.01755	0.01757	0.01599	0.01437	0.01668	0.01523	0.01237	0.01415	0.01421	0.01075	0.0055	0.00759	0.000303122	0.00891	-0.00184	-0.00436	-0.02476	-0.00506	-0.01506	-0.03018
-2.57	0.04824	0.03876	0.04803	0.0516	0.04173	0.04926	0.04665	0.0455	0.04291	0.03552	0.03877	0.04665	0.04738	0.03396	0.04902	0.04677	0.03085	0.04129	0.04111	0.02831	0.03923	0.03988	0.03849	0.03358	0.03846	0.04186	0.03029	0.0355	0.04113	0.01833	0.02745	0.02177	0.02906	0.03072	0.02623	0.03054	0.02611	0.02299	0.02086	0.01163	0.0191	0.01148	0.01051	0.00284	0.00609	-0.01211	0.000794405	-0.01226	-0.02481
-2.56	0.04635	0.04127	0.04896	0.05139	0.04124	0.05392	0.05139	0.05288	0.04127	0.03334	0.04298	0.04703	0.04716	0.02956	0.04929	0.04654	0.0322	0.04229	0.04254	0.03193	0.03925	0.04122	0.03266	0.03134	0.03541	0.03813	0.03007	0.03382	0.04031	0.02927	0.02544	0.02117	0.03116	0.02935	0.03077	0.02992	0.02583	0.02419	0.02556	0.01481	0.02337	0.01474	-0.00172	0.00356	0.00901	-0.0064	0.00011239	-0.01832	-0.01456
-2.55	0.03209	0.02569	0.03837	0.03456	0.03031	0.04179	0.03392	0.04226	0.02525	0.02051	0.03208	0.03535	0.03741	0.01823	0.03896	0.03428	0.02041	0.03012	0.03258	0.02335	0.02588	0.03026	0.02249	0.02505	0.02564	0.02938	0.02126	0.02473	0.03528	0.02054	0.0141	0.01742	0.02812	0.02437	0.02578	0.02233	0.01663	0.02215	0.00975	0.01223	0.0159	0.00453	0.00228	0.00508	0.01105	-0.000329346	0.00118	-0.01688	-0.01361
-2.54	0.03935	0.03413	0.04618	0.04187	0.03505	0.04777	0.03743	0.04845	0.03551	0.02754	0.03771	0.03975	0.04149	0.02737	0.04526	0.0427	0.02824	0.03639	0.03146	0.02923	0.03176	0.03709	0.0238	0.0307	0.0296	0.03557	0.02531	0.0293	0.03813	0.03186	0.0235	0.02123	0.03399	0.02744	0.03366	0.02664	0.02473	0.03735	0.01862	0.01915	0.02081	0.01348	0.00478	0.01518	0.01544	0.00369	-0.00164	-0.01489	-0.00424
-2.53	0.02961	0.02987	0.03159	0.0316	0.02668	0.03662	0.02656	0.03677	0.02215	0.01624	0.0262	0.023	0.02742	0.01503	0.03135	0.03058	0.01451	0.0204	0.01892	0.01249	0.0212	0.02361	0.01259	0.01608	0.01533	0.02292	0.01047	0.01544	0.0231	0.022	0.00739	0.00638	0.01998	0.01332	0.02296	0.00803	0.01336	0.01399	0.00299	0.00841	0.00794	0.00201	-0.0035	0.00529	0.00903	-0.00416	0.00312	-0.0165	-0.01305
-2.52	0.02561	0.03288	0.0371	0.03861	0.0334	0.03468	0.03104	0.0401	0.02084	0.02104	0.02978	0.03093	0.03072	0.01981	0.03142	0.03477	0.021	0.02568	0.02634	0.01565	0.02081	0.02569	0.02502	0.02022	0.01973	0.02792	0.01486	0.01932	0.02804	0.01939	0.01181	0.00908	0.01808	0.02109	0.02497	0.01766	0.01834	0.02228	0.00472	0.00835	0.00785	-0.00265	-0.00609	0.00202	0.01065	0.00507	0.000378443	-0.01506	-0.01725
-2.51	0.02924	0.02897	0.03182	0.02459	0.02628	0.03365	0.02549	0.02808	0.02025	0.0163	0.02089	0.02268	0.02419	0.01132	0.02373	0.02256	0.01268	0.0102	0.01633	0.00493	0.01614	0.01792	0.01305	0.00987	0.01135	0.02503	0.00771	0.01438	0.01979	0.01446	0.0036	-0.00165	0.01365	0.0109	0.01523	0.0038	0.00937	0.00591	0.00145	0.000168001	0.00175	-0.01375	-0.01468	-0.00729	-0.00779	-0.00888	-0.01602	-0.02094	-0.02661
-2.5	0.02975	0.03179	0.03936	0.03133	0.02834	0.03031	0.02558	0.02814	0.0222	0.01242	0.02121	0.02115	0.02536	0.01565	0.03295	0.02312	0.01271	0.0165	0.01819	0.01211	0.02484	0.02491	0.02118	0.01502	0.01831	0.02912	0.01266	0.01835	0.02572	0.01773	0.01166	0.00243	0.01732	0.01916	0.0177	0.01351	0.01196	0.01622	0.01002	0.00892	0.007	-0.00127	-0.00359	-0.00601	0.000588781	0.00117	-0.00311	-0.01399	-0.01946
-2.49	0.0196	0.01929	0.02544	0.01783	0.02151	0.02299	0.01336	0.01361	0.00882	0.00464	0.01014	0.0126	0.01592	0.00423	0.01946	0.01602	0.00799	0.0079	0.00436	0.000113089	0.01617	0.01019	0.00512	0.00253	0.01004	0.02124	0.00136	0.00168	0.01624	0.00874	-0.00114	-0.00667	0.00708	0.00812	-0.000439773	0.00197	0.00453	0.00633	-0.00267	-0.00159	-0.00365	-0.02165	-0.01349	-0.02169	-0.00263	-0.00952	-0.00571	-0.02137	-0.0262
-2.48	0.0174	0.01368	0.02863	0.01672	0.02153	0.02314	0.01299	0.01277	0.01133	0.00734	0.01354	0.01331	0.01456	0.00932	0.01875	0.01308	0.01306	0.00957	0.00444	0.00312	0.01562	0.01464	0.01043	0.00694	0.01132	0.0179	0.00744	0.00393	0.01905	0.01077	0.0027	-0.00316	0.00893	0.00966	0.00225	0.00689	0.00665	0.00458	-0.00299	0.00409	0.00249	-0.01866	-0.01167	-0.01442	-0.00125	-0.00918	0.000678992	-0.0119	-0.01597
-2.47	0.02467	0.01224	0.035	0.01787	0.02396	0.02048	0.01551	0.01721	0.0166	0.00307	0.01262	0.01333	0.01853	0.00592	0.01575	0.01375	0.01494	0.0154	0.00784	0.000911602	0.01849	0.01351	0.00953	0.00775	0.01082	0.01776	0.00359	0.00439	0.02172	0.00902	0.00473	-0.000705003	0.00929	0.01281	0.00206	0.00798	0.00819	0.00853	-0.00299	0.01192	-0.00516	-0.01754	-0.00668	-0.01607	-0.00533	0.00212	-0.01361	-0.01433	-0.01812
-2.46	0.03612	0.02937	0.05136	0.02952	0.03529	0.03569	0.02966	0.03176	0.02968	0.02208	0.02795	0.02772	0.02351	0.02391	0.02726	0.02718	0.02168	0.01898	0.01826	0.01212	0.0285	0.02752	0.02136	0.02228	0.0209	0.03249	0.01536	0.01649	0.03496	0.02018	0.01692	0.01123	0.01608	0.02459	0.01142	0.01904	0.01708	0.01595	0.000827698	0.02344	0.00323	-0.01056	-0.00307	-0.01183	0.00616	0.00545	-0.00847	-0.00651	-0.01449
-2.45	0.04139	0.03122	0.04994	0.03299	0.02981	0.04062	0.03044	0.03461	0.03038	0.01702	0.02699	0.03468	0.02972	0.02218	0.03043	0.03295	0.02008	0.0225	0.02621	0.01932	0.02204	0.03213	0.02546	0.02481	0.0225	0.03561	0.01267	0.01581	0.03546	0.01958	0.0202	0.01851	0.02621	0.02489	0.01256	0.01576	0.01538	0.02026	7.92154e-05	0.03143	0.00444	-0.00562	-0.000454902	0.000813846	0.00164	-0.000951842	-0.00605	-0.00875	-0.00904
-2.44	0.03389	0.02461	0.0421	0.02698	0.02625	0.03611	0.02319	0.02719	0.02748	0.01514	0.02484	0.02691	0.02562	0.01965	0.01829	0.02535	0.01795	0.01584	0.02186	0.02071	0.02298	0.02607	0.02647	0.02113	0.01956	0.03242	0.01024	0.01262	0.03033	0.01347	0.01951	0.01688	0.01686	0.02751	0.01547	0.01497	0.01333	0.01701	0.00546	0.02921	0.00403	-0.00349	-0.00417	0.00179	0.000337211	-0.00195	-0.00557	-0.00919	-0.01618
-2.43	0.03395	0.03132	0.05021	0.03138	0.02813	0.04007	0.03098	0.03305	0.03347	0.01684	0.02987	0.03246	0.03231	0.02346	0.02142	0.02652	0.02251	0.02164	0.02637	0.02361	0.03526	0.02624	0.02275	0.02284	0.02146	0.03646	0.01701	0.01702	0.03597	0.01676	0.02037	0.01591	0.0175	0.0318	0.01543	0.01951	0.02078	0.01967	0.0108	0.0313	0.01313	0.00495	0.00388	0.00405	0.00931	0.01228	-0.000752142	0.00227	-0.01887
-2.42	0.02065	0.01742	0.03798	0.01756	0.01614	0.02785	0.01528	0.02447	0.02241	0.00618	0.02286	0.02824	0.0214	0.01398	0.01734	0.02085	0.01084	0.0158	0.0179	0.0139	0.02323	0.01397	0.0206	0.01373	0.00955	0.01883	0.01017	0.00966	0.0242	0.0088	0.00684	0.00952	0.00864	0.024	0.009	0.0115	0.00353	0.00764	0.01454	0.01474	0.00118	0.00311	-0.00778	0.00291	0.00090253	-0.01051	-0.00472	-0.01132	-0.01714
-2.41	0.01725	0.01547	0.02087	0.01009	0.0054	0.02071	0.00544	0.01529	0.01171	-0.00259	0.01307	0.01681	0.01779	0.00702	0.00658	0.00569	0.000556018	0.00325	-0.00105	0.00259	0.01252	0.00163	0.00772	0.00786	-0.00132	0.00439	-0.00238	-0.00917	0.01388	-0.00506	0.000126148	-0.01015	-0.00717	0.01057	-0.00128	-8.59249e-05	-0.00707	0.000286873	-0.00668	-0.00169	-0.00582	-0.01247	-0.02447	-0.00962	0.00423	-0.00712	-0.0102	-0.02151	-0.01982
-2.4	0.03008	0.03493	0.04894	0.02532	0.03051	0.03895	0.03359	0.03068	0.03254	0.02092	0.0321	0.03294	0.03313	0.02009	0.02438	0.02666	0.02221	0.0228	0.0222	0.02192	0.03067	0.02581	0.02522	0.02173	0.01925	0.03048	0.0166	0.0169	0.03492	0.02187	0.01847	0.00995	0.01933	0.02584	0.01678	0.02301	0.01106	0.01721	0.01578	0.01636	0.00353	0.00627	-0.01174	0.00683	0.01555	0.0099	0.00512	0.0011	-0.0191
-2.39	0.00368	0.01038	0.01833	-0.00604	-0.000464766	0.01277	0.00307	0.00335	0.00501	-0.00329	0.00416	-0.000452821	0.00661	0.000272144	-0.00347	-0.00421	-0.00866	-0.00468	-0.00148	-0.00828	0.00459	-0.000173469	-0.00283	-0.00412	-0.00693	0.00779	-0.00854	-0.00587	0.0025	-0.00826	-0.01067	-0.01116	-0.01092	0.000936131	-0.00663	-0.00667	-0.01385	-0.01124	-0.01305	-0.00776	-0.02137	-0.01828	-0.02873	-0.02547	-0.00775	-0.0159	-0.01205	-0.02021	-0.02517
-2.38	0.01051	0.01516	0.02289	0.00368	0.01362	0.01319	0.01252	0.00836	0.01207	0.00261	0.00781	0.00907	0.01495	0.00542	0.01026	0.00178	0.00372	0.00488	0.00651	-0.00119	0.00872	0.00993	0.00349	-0.00377	-0.00261	0.00949	-0.00341	-0.00271	0.0082	-0.000688851	-0.00203	-0.01149	-0.00951	0.00575	-0.00658	-0.00774	-0.01032	-0.00524	-0.01082	-0.01082	-0.0099	-0.01511	-0.02969	-0.01891	-0.000159574	-0.00414	-0.00972	-0.01399	-0.01721
-2.37	0.01704	0.02253	0.0309	0.01659	0.01798	0.02452	0.01837	0.0191	0.01934	0.00643	0.01859	0.01772	0.02469	0.01151	0.0151	0.00945	0.01746	0.01643	0.01528	0.00958	0.01612	0.01591	0.01558	0.00914	0.0064	0.01948	0.0112	0.00974	0.02149	0.00642	0.00913	0.00424	0.00982	0.01772	0.00758	0.00753	0.00713	0.01312	0.00595	0.00476	-5.2722e-06	-0.00145	-0.02237	-0.00614	0.00771	0.00309	0.00487	-0.00505	-0.0065
-2.36	0.01896	0.01818	0.0264	0.01153	0.00958	0.01772	0.01354	0.00884	0.01086	0.00199	0.01473	0.01974	0.02281	0.00975	0.01523	0.00848	0.01388	0.01244	0.00898	0.00241	0.01737	0.01182	0.00761	0.00582	0.00231	0.01226	0.00674	0.00467	0.01661	0.01014	0.00467	0.00433	0.00353	0.01658	0.000687656	0.004	0.00109	0.00452	-0.00423	-0.00562	-0.00799	-0.00787	-0.02728	-0.01591	0.01054	-0.00781	-0.00351	-0.0116	-0.01588
-2.35	0.0141	0.00988	0.01811	0.0135	0.00827	0.01352	0.00862	0.00349	0.00843	-0.00102	0.01382	0.01487	0.01771	0.00268	0.00932	0.00744	0.00274	0.012	0.00991	0.00302	0.01514	0.01124	0.00806	0.00619	0.000681219	0.01307	0.01024	0.0043	0.01581	0.00796	0.0042	0.000441168	0.00036324	0.01201	0.00652	0.00293	0.00105	-0.000508786	0.00546	-0.00167	-0.0084	-0.01027	-0.01781	-0.01551	0.00707	-0.00431	-0.00662	-0.01381	-0.014
-2.34	0.01803	0.00874	0.01744	0.00501	0.01025	0.01378	0.01079	0.00389	0.00885	-0.00224	0.0129	0.01014	0.01543	0.0032	0.01357	0.01031	0.000979215	0.00746	0.011	0.00398	0.01237	0.00814	0.00373	0.000776423	0.00164	0.01161	0.00512	0.00316	0.01224	0.01218	-0.000179333	0.00413	0.00105	0.00863	0.00215	-0.00322	0.00095931	-0.000435579	0.00521	0.00739	0.00165	-0.00329	-0.01132	-0.0169	0.00718	-0.00255	-0.00525	-0.01225	-0.00608
-2.33	0.01115	-0.00018444	0.00469	0.00388	-9.21908e-05	-0.000285093	0.00839	-0.00603	-0.000444238	-0.00725	0.00478	0.00314	0.00124	-0.000168232	0.00417	-0.00363	-0.000912352	0.00714	0.000109046	-0.00784	-0.00118	-0.0025	-0.00596	-0.00542	-0.00979	0.00506	-0.00481	-0.01344	0.00182	0.00213	-0.01452	-0.00819	-0.00816	-0.00142	-0.01326	-0.01034	-0.00897	-0.01018	0.00117	-0.00919	-0.00951	-0.01225	-0.02586	-0.01679	0.00551	-0.01884	-0.01475	-0.0089	-0.01636
-2.32	0.02458	0.00884	0.02257	0.013	0.00247	0.00363	0.02121	-0.000582731	0.00713	0.00161	0.00997	0.01292	0.01265	0.00536	0.01364	0.00158	0.01318	0.01291	0.0062	-0.00331	0.0068	0.0066	-0.000937705	-0.00125	0.00398	0.01217	0.000521746	-0.00527	0.01191	0.00657	-0.00327	0.00252	0.00146	0.00773	-0.00516	-0.00446	0.00346	0.000538839	0.00397	0.00302	-0.00282	-0.00821	-0.01912	-0.01038	0.00834	-0.01099	-0.01858	-0.00675	-0.02008
-2.31	0.02001	0.01676	0.02105	0.01308	0.00845	0.0089	0.02449	0.00718	0.0065	0.00671	0.02017	0.01302	0.02174	0.00998	0.01573	0.01012	0.01234	0.02144	0.01017	0.0013	0.01171	0.01219	0.00929	0.00201	0.00831	0.01761	0.00805	0.00144	0.01671	0.01529	0.00277	0.00311	0.00658	0.00687	0.0026	0.00692	0.00699	0.01389	0.00683	0.00868	0.00356	-0.00616	-0.01818	-0.00675	0.00251	-0.00561	-0.00657	-0.00174	-0.02213
-2.3	0.02243	0.02173	0.01678	0.02419	0.01191	0.01677	0.03398	0.00957	0.01762	0.01056	0.02509	0.0154	0.02442	0.00982	0.01477	0.01178	0.0113	0.02516	0.00975	0.00725	0.02099	0.01334	0.01473	0.00872	0.01368	0.02225	0.01381	-0.00125	0.02124	0.01391	0.00523	0.00583	0.00569	0.00668	0.00733	0.00201	0.01162	0.01248	0.000777204	0.00657	0.00815	-0.00874	-0.01094	-0.01814	0.01511	0.00508	0.00275	0.00566	-0.00318
-2.29	0.01049	0.00647	0.00909	0.01127	-0.00166	0.00305	0.0209	-0.00513	0.0034	-0.00324	0.0113	0.00185	0.00909	-0.00109	-0.000606293	-0.00194	-0.000324027	0.01332	-0.000542658	-0.00872	0.00835	0.00166	0.0017	-0.00308	-0.000223883	0.00512	0.00184	-0.00993	0.0074	0.00189	-0.00587	-0.00735	-0.00355	-0.01116	-0.00657	-0.00871	-0.00609	-0.00554	-0.01233	-0.00719	-0.00619	-0.0202	-0.02309	-0.02264	0.00345	-0.00864	-0.00603	-0.01064	-0.01244
-2.28	0.02703	0.0158	0.02517	0.02591	0.00877	0.01628	0.04002	0.01146	0.01959	0.01088	0.03142	0.01513	0.02448	0.0137	0.02059	0.00818	0.0156	0.0262	0.01331	0.00887	0.0254	0.01457	0.01441	0.01444	0.01209	0.02507	0.01624	-0.000339603	0.02577	0.01465	0.00967	0.00759	0.00852	0.01064	0.01095	0.00813	0.01508	0.01507	0.00577	0.01185	0.01128	-0.00261	-0.0102	-0.01718	0.02359	0.00894	0.00378	0.00426	0.00281
-2.27	0.0238	0.01003	0.02376	0.02854	0.00989	0.01661	0.02812	0.01584	0.01224	0.01541	0.03473	0.01533	0.02632	0.00936	0.01852	0.01044	0.0115	0.01764	0.00813	0.00438	0.02294	0.01366	0.01351	0.00944	0.01093	0.01885	0.01303	0.00153	0.01339	0.01983	0.00116	0.00823	0.01408	0.01241	0.01659	0.00855	0.01506	0.01227	0.0053	0.00798	0.00462	-0.00625	-0.0135	-0.01316	0.01324	-0.00532	-0.00187	-0.00793	-0.00178
-2.26	0.01852	0.00456	0.00968	0.01345	0.000986636	0.01047	0.01686	0.00106	0.00975	0.00121	0.02542	0.009	0.01395	-0.00453	0.00576	0.000607207	-0.00179	0.00619	0.00352	-0.00417	0.01408	0.0049	0.00291	0.00116	0.00203	0.01263	0.00418	-0.00735	0.00542	0.00976	-0.00651	-0.00616	0.00685	0.000653848	0.00321	0.00456	0.00256	-0.00363	-0.000693288	0.00418	0.000237933	-0.00915	-0.01472	-0.02045	-0.0011	4.23324e-05	-0.00738	-0.02156	-0.00489
-2.25	0.00996	0.0062	0.00966	0.00888	0.00452	0.01052	0.01032	0.00461	0.00766	0.00313	0.01375	0.00853	0.01214	-0.00618	0.00587	0.00357	0.00181	0.00655	0.000652778	-0.00189	0.01431	0.00772	-0.00165	0.00324	0.00599	0.01303	-0.00224	-0.00457	0.00491	0.00984	-0.00562	0.000572325	0.00348	0.00527	-0.00327	-0.00263	0.00631	0.000525322	0.000126315	0.00752	-0.00318	-0.01091	-0.01981	-0.02369	-0.01403	-0.00687	-0.00847	-0.01049	-0.01126
-2.24	-0.00134	-0.00378	0.00498	0.00217	-0.00294	0.00748	0.00445	-0.000259633	0.00207	-0.00461	0.00449	0.00331	0.00487	-0.01411	-0.00129	-0.00245	-0.00544	-0.00022275	-0.00151	-0.0089	0.00696	0.0018	-0.00546	-0.00326	-0.000666482	0.00759	-0.00703	-0.00945	0.00504	0.00427	-0.003	-0.0026	-0.000856657	0.00281	0.000159517	-0.00265	0.00108	-0.000315175	-0.00506	0.00479	-0.00305	-0.01727	-0.01345	-0.02162	-0.00279	-0.0073	-0.00557	-0.01332	-0.00111
-2.23	0.00896	0.00994	0.0191	0.01274	0.00117	0.01197	0.01757	0.01119	0.01962	0.00904	0.01603	0.01156	0.01846	0.00235	0.00567	0.00729	0.000531547	0.01166	0.00442	0.00589	0.01741	0.00532	0.00545	0.00784	0.00769	0.01721	0.00438	-0.00389	0.01411	0.01043	0.00369	0.0074	0.00182	0.00288	0.00623	0.00205	0.00963	0.00313	-0.00221	0.00925	0.00213	-0.01357	-0.0066	-0.02308	0.00659	-0.0044	-0.00208	-0.00628	0.00659
-2.22	0.01274	0.0102	0.01418	0.01434	0.00874	0.01522	0.01445	0.01102	0.01624	0.00483	0.01976	0.01161	0.01629	-0.00394	0.00594	0.00488	0.00195	0.01329	0.00468	0.000633068	0.01601	0.00358	0.00697	0.00723	0.000645568	0.01339	0.00653	-0.00288	0.01109	0.00783	0.00127	0.00215	-0.00241	-0.00297	0.0087	-0.00156	0.00286	-0.00212	0.00474	-0.00663	-0.00188	-0.02013	-0.01283	-0.02657	-0.00296	-0.01577	-0.00334	-0.0193	0.000914001
-2.21	0.01766	0.00461	0.02057	0.01228	0.0076	0.0139	0.0086	0.01393	0.01544	0.00726	0.01674	0.00657	0.01743	0.00194	0.00679	0.01011	0.00835	0.01577	0.01057	0.00923	0.0194	0.01174	0.00735	0.0059	0.01074	0.02	0.00678	0.00655	0.01494	0.01596	0.00543	0.01049	0.01155	0.00849	0.01075	0.00888	0.01197	0.00307	0.01178	0.01289	0.00353	-0.00389	-6.5095e-05	-0.00589	0.00265	-0.00117	0.00928	-0.01304	0.01519
-2.2	0.02221	0.01536	0.03122	0.0255	0.01352	0.01697	0.01723	0.01982	0.02163	0.01318	0.03015	0.01874	0.02986	0.01159	0.01367	0.01627	0.02136	0.01673	0.01637	0.01527	0.02966	0.01856	0.02185	0.00999	0.01069	0.02976	0.02046	0.00904	0.01547	0.02458	0.00812	0.01658	0.02329	0.01518	0.02531	0.01865	0.01784	0.01489	0.01577	0.0234	0.00952	0.01074	-0.0027	-0.00526	0.0211	0.01389	0.00562	-0.00182	0.01958
-2.19	0.02736	0.02559	0.0254	0.03332	0.01938	0.02335	0.01845	0.02696	0.03132	0.01922	0.03616	0.0243	0.03452	0.01626	0.01711	0.02249	0.02094	0.02535	0.01937	0.02022	0.03725	0.02677	0.02339	0.02299	0.01381	0.02871	0.03529	0.01803	0.02305	0.03133	0.01687	0.01585	0.01131	0.02416	0.02859	0.00996	0.01781	0.01154	0.01505	0.01963	0.01236	0.01719	0.00173	-0.01488	0.01611	0.01817	0.00715	-0.0078	0.01234
-2.18	0.01437	0.01435	0.01669	0.02789	0.00734	0.01236	0.01386	0.01948	0.01947	0.01438	0.02539	0.01839	0.02803	0.00415	0.00631	0.01528	0.01088	0.01796	0.01145	0.0162	0.02904	0.02291	0.01551	0.01143	0.0105	0.01938	0.01998	0.0017	0.02063	0.0231	0.00536	0.00841	0.00568	0.01176	0.01832	0.00743	0.01065	0.00504	0.01036	0.01435	0.00946	0.00272	-0.00283	-0.01115	0.01391	0.01795	0.01401	-0.00508	0.01136
-2.17	0.01253	0.01477	0.01026	0.01763	0.00262	0.00886	0.01634	0.0143	0.01798	0.0108	0.01774	0.0181	0.01897	0.00337	0.00794	0.00812	0.00888	0.01429	0.00716	0.01448	0.02695	0.01591	0.01725	0.00572	0.01012	0.01987	0.019	0.00342	0.01206	0.02091	0.00535	0.00811	0.01227	0.005	0.0165	0.00734	0.00862	0.00337	0.0097	0.00875	0.00316	0.00174	-0.0023	-0.01232	0.017	0.01042	0.01756	-0.00905	0.00783
-2.16	0.01006	0.00746	0.00466	0.01537	-0.00266	0.00817	0.00917	0.01142	0.01238	0.00284	0.01485	0.01566	0.01368	0.00317	0.00715	0.00595	0.00615	0.00818	0.00419	0.00921	0.01931	0.01641	0.01385	0.00428	0.00417	0.01542	0.01029	0.00449	0.01635	0.01703	0.00597	0.01272	0.011	0.00761	0.01963	0.01457	0.01528	0.00418	0.01353	0.01561	0.00496	0.00626	0.00105	-0.01694	0.01114	0.01798	0.01413	-0.00217	0.01465
-2.15	0.01852	0.0201	0.0192	0.01987	0.00573	0.01286	0.01826	0.02094	0.02389	0.01626	0.0229	0.02456	0.02039	0.01516	0.0105	0.01671	0.01792	0.01818	0.00877	0.01599	0.0255	0.02125	0.02094	0.01318	0.01216	0.01585	0.02402	0.01212	0.01915	0.03019	0.0133	0.01696	0.0167	0.01322	0.02392	0.01538	0.01918	0.00418	0.01336	0.02181	0.01044	0.01072	-0.000529202	-0.01066	0.01152	0.01414	0.01891	-0.0047	0.01616
-2.14	0.01976	0.02048	0.01995	0.02142	0.00976	0.01178	0.01831	0.02206	0.01991	0.01802	0.02206	0.02431	0.02215	0.01578	0.01378	0.01139	0.01777	0.01664	0.00957	0.02098	0.02832	0.01742	0.02118	0.01296	0.01124	0.02124	0.02296	0.01089	0.01522	0.02473	0.01214	0.01416	0.00823	0.00427	0.01696	0.01036	0.01106	0.000913604	0.00709	0.01955	0.0131	-3.66754e-05	-0.00577	-0.01587	0.01574	0.00782	0.01273	-0.00723	0.00834
-2.13	0.03067	0.03566	0.03003	0.03276	0.02282	0.02558	0.03777	0.03733	0.03481	0.02744	0.04139	0.03429	0.03642	0.02789	0.03185	0.02449	0.02859	0.02896	0.0192	0.03117	0.04114	0.03091	0.0312	0.02426	0.02785	0.03629	0.03267	0.01985	0.0299	0.02922	0.02553	0.01416	0.01685	0.00894	0.02478	0.02359	0.01867	0.01031	0.01617	0.02098	0.01826	0.00761	0.00473	-0.00372	0.02458	0.02224	0.03263	0.00432	0.01833
-2.12	0.01761	0.03288	0.03037	0.02993	0.01804	0.02117	0.03157	0.03505	0.02544	0.01986	0.03169	0.02951	0.02791	0.02571	0.02175	0.01235	0.02108	0.02182	0.01815	0.02252	0.0334	0.02299	0.01489	0.01392	0.02046	0.03403	0.02525	0.01516	0.01853	0.02546	0.01814	0.00716	0.01384	0.008	0.02197	0.01832	0.01677	0.00482	0.01058	0.02155	0.01432	0.00245	-0.00753	-0.00582	0.01547	0.02671	0.02492	0.00251	0.01033
-2.11	0.00754	0.011	0.02158	0.01455	-0.00461	0.00242	0.01073	0.01493	0.00996	0.00464	0.02182	0.01153	0.00992	-0.000121111	9.71054e-05	-0.00225	0.00252	-0.000616437	-0.000739254	0.00651	0.01796	0.00467	0.000883851	-0.00308	0.00632	0.01183	0.00535	-0.000989956	0.00050488	0.00885	0.00184	-0.00621	0.00213	-0.000325889	0.01314	0.00428	0.00634	-0.000837059	0.00601	0.00817	0.00281	-0.00932	-0.01096	-0.01578	0.00733	0.01249	0.00826	-0.00243	0.00892
-2.1	0.00919	0.00826	0.0169	0.01204	-0.00609	0.00507	0.00714	0.01776	0.01026	0.00122	0.02326	0.01349	0.00871	0.00071465	0.00212	-0.00138	0.00182	-0.00157	-0.00243	0.00644	0.01173	0.0077	0.00146	-0.00495	0.00174	0.01178	0.00504	-0.00113	-0.00283	0.01517	0.00539	-0.00125	0.00461	0.00828	0.01588	0.00332	0.008	0.00219	0.000726442	0.01931	0.01344	-0.000712823	-0.01745	-0.00478	0.01163	0.01387	0.00528	-0.00393	0.000741597
-2.09	0.02712	0.0268	0.03064	0.03078	0.00953	0.02338	0.02626	0.03745	0.02793	0.01608	0.03283	0.02979	0.02916	0.01597	0.01979	0.0078	0.01767	0.02134	0.01171	0.01795	0.02872	0.02248	0.01324	0.01598	0.0156	0.02892	0.02234	0.00997	0.00896	0.02426	0.01254	0.0111	0.00925	0.01138	0.018	0.01454	0.01231	0.00969	0.01413	0.01408	0.0151	0.0051	-0.00978	0.00144	0.03111	0.02404	0.0222	-0.00427	0.01883
-2.08	0.02816	0.01989	0.02586	0.03406	0.0197	0.02646	0.02109	0.03248	0.03519	0.02156	0.03763	0.02723	0.03065	0.01434	0.02421	0.0185	0.02587	0.01999	0.01393	0.02014	0.02678	0.02887	0.01942	0.01646	0.01839	0.02655	0.01754	0.0122	0.01425	0.03329	0.01637	0.01206	0.01376	0.00826	0.02343	0.01224	0.00674	0.00671	0.01337	0.01937	0.01468	0.00509	-0.00806	0.00138	0.02213	0.0285	0.02681	0.000584637	0.00418
-2.07	0.0134	0.01262	0.01901	0.02066	0.00549	0.01521	0.01129	0.01864	0.01827	0.00435	0.02559	0.01781	0.01552	0.0066	0.011	0.00471	0.00585	0.01438	0.01042	0.00719	0.01394	0.02015	0.00838	0.00677	0.00678	0.01397	0.00573	0.00506	0.00124	0.01984	0.00644	0.00535	0.00962	0.00449	0.02172	0.01224	0.01045	0.00867	0.00826	0.02291	0.01468	0.01145	-0.00362	0.01182	0.02084	0.03154	0.02991	0.016	0.0131
-2.06	0.00837	-0.00537	-0.00279	0.00575	0.00235	-0.000343456	-0.00399	0.00184	0.00651	-0.00279	0.01095	0.00717	0.00837	-0.00593	0.00294	-0.00509	0.0024	0.000746963	-0.00513	-0.00354	-0.00265	0.00669	0.00458	-0.000310349	0.000289647	-0.0042	-0.00624	-0.00161	-0.00832	0.00593	-0.00277	-0.00444	-0.00785	-0.00696	0.00612	-0.00338	-0.00626	-0.00941	-0.00499	-0.0001086	-0.00576	-0.00341	-0.01245	0.00179	0.000334034	0.00926	0.01447	0.00757	-0.00371
-2.05	0.00968	0.00183	0.00378	0.00365	-0.00179	0.00768	-0.00347	0.00728	0.00471	-0.01028	0.01404	0.00336	0.00176	-0.00239	-0.00114	-0.00645	-0.00598	-0.00595	-0.00685	-0.00995	-0.00544	0.00438	-0.01206	-0.01	-0.00607	-0.000888809	-0.01213	-0.00427	-0.01931	-0.00153	-0.00605	-0.00856	-0.0056	-0.01034	-0.00211	-0.00751	-0.01192	-0.01094	-0.00382	-0.00546	-0.01398	-0.00803	-0.02641	-0.00755	0.01083	-0.000482787	0.00594	0.00154	0.00277
-2.04	0.01862	0.01563	0.01577	0.00895	0.00891	0.01803	0.01317	0.02214	0.01575	-0.00227	0.0254	0.01607	0.0217	0.00705	0.01511	0.006	0.00735	0.01241	0.00438	0.00647	0.00571	0.01174	-0.00156	0.00591	0.01694	0.01828	0.000357366	0.01343	-0.00197	0.01634	0.00902	-0.00178	0.00403	-0.000857585	0.01193	7.91146e-05	0.00301	0.00508	0.01164	0.00976	0.00222	0.01005	-0.00859	0.000365298	0.02372	0.01695	0.01762	0.00774	0.01649
-2.03	0.0038	0.00837	0.00572	0.00726	0.0092	0.0073	-0.00199	0.01259	0.00484	-0.00672	0.0111	0.01205	0.00876	0.000396381	0.00169	-0.00468	-0.00183	0.00453	-0.00561	-0.00227	-0.01101	-0.00149	0.00136	-0.0054	-0.00055924	0.000464088	-0.00572	-0.00248	-0.01488	0.00942	-0.00227	-0.00956	-0.00113	-0.00199	-0.00425	-0.0117	-0.01683	-0.00949	-0.00748	-0.00521	-0.01426	-0.00623	-0.02149	0.000859182	0.01315	-0.0105	0.006	-0.00483	0.00109
-2.02	0.0248	0.03013	0.03305	0.02398	0.03542	0.03266	0.02807	0.03068	0.02334	0.00897	0.02666	0.0213	0.03007	0.01594	0.02347	0.02498	0.0144	0.02103	0.01618	0.02364	0.00608	0.01864	0.01856	0.01205	0.01675	0.01968	0.01573	0.01693	0.00417	0.02995	0.01661	0.00411	0.00855	0.01434	0.01057	0.00829	0.00352	0.00839	0.01124	0.00653	0.00443	0.00664	0.00133	0.00568	0.00998	0.00751	0.00934	-0.00663	0.00815
-2.01	0.02327	0.01626	0.02456	0.01438	0.02641	0.01631	0.01743	0.02401	0.01943	0.00218	0.02543	0.02098	0.02035	0.01141	0.01547	0.01487	0.00512	0.01145	0.01142	0.01319	0.00301	0.01117	0.01502	0.00799	0.01237	0.01488	0.00877	0.0078	-0.00105	0.01783	0.01182	-0.00112	0.00534	0.00962	0.01151	0.00777	0.00232	0.00558	0.00675	0.00451	0.00222	0.00375	-0.00214	0.00587	0.01698	0.01213	0.01485	0.00739	0.0105
-2	0.04571	0.0259	0.03978	0.02629	0.04592	0.03407	0.03521	0.03734	0.03609	0.01396	0.04551	0.03493	0.04054	0.02484	0.03152	0.02644	0.02379	0.02878	0.02436	0.02679	0.01628	0.02769	0.03021	0.02408	0.02405	0.0266	0.02732	0.02071	0.01312	0.03745	0.02935	0.02258	0.01965	0.03027	0.02242	0.01891	0.01989	0.01853	0.01555	0.02294	0.01694	0.02003	0.00865	0.01969	0.02488	0.01413	0.01926	0.01468	0.01154
-1.99	0.02999	0.02386	0.03486	0.02414	0.02414	0.02842	0.02186	0.02929	0.01754	0.00717	0.02768	0.02262	0.02699	0.01775	0.01863	0.01546	0.01318	0.01902	0.01057	0.01487	0.0028	0.02006	0.01777	0.01322	0.01799	0.01518	0.01213	0.01272	-0.00334	0.02086	0.01517	0.00251	0.00706	0.0106	0.00973	0.0145	0.00427	0.01019	0.00607	0.01149	0.00162	0.01751	-0.00823	0.02153	0.02579	0.00828	0.01146	-0.00586	0.00438
-1.98	0.02476	0.01614	0.02988	0.02297	0.02277	0.02357	0.01888	0.03001	0.0157	0.00195	0.0224	0.01122	0.02207	0.01288	0.0135	0.01685	0.01771	0.01572	0.01295	0.02006	0.00526	0.02019	0.02791	0.01108	0.01692	0.01559	0.01606	0.00803	0.00897	0.01563	0.01798	0.00924	0.01374	0.01423	0.00899	0.01994	0.00531	0.01055	0.00804	0.01416	0.01136	0.02053	-0.01117	0.02346	0.01065	0.01189	0.02103	0.000843317	0.01164
-1.97	0.02358	0.02409	0.02733	0.02097	0.02309	0.02546	0.01721	0.0284	0.01706	0.00229	0.0178	0.01042	0.02304	0.00875	0.01238	0.01186	0.01057	0.01526	0.01301	0.02019	0.00501	0.02068	0.02063	0.00423	0.01302	0.00999	0.00977	0.00709	0.00262	0.01788	0.013	8.51298e-05	0.01224	0.00534	0.01132	0.01463	0.00534	0.01177	0.0102	0.01028	0.0083	0.01329	-0.00741	0.01502	-0.000733392	0.01813	0.0132	-0.000985768	-0.000362764
-1.96	-0.00565	-0.00604	0.00746	0.00279	0.00591	0.00522	-0.00514	0.0038	0.000185867	-0.01086	0.00312	-0.00428	0.00448	-0.00671	-0.00531	-0.00995	0.001	-0.00386	-0.00546	-0.00254	-0.01193	-5.84856e-05	0.000642841	-0.00467	-0.01236	-0.01221	-0.00693	-0.01674	-0.01068	-0.00495	-0.00905	-0.01814	-0.00939	-0.01609	-0.00822	-0.0135	-0.02167	-0.01452	-0.01388	-0.02261	-0.01517	-0.00583	-0.02671	-0.00242	-0.00802	-0.000148184	0.0098	-0.00966	-0.01033
-1.95	-0.00819	-0.00714	5.70225e-05	-0.00676	-0.00068444	-0.00295	-0.00886	-0.00262	-0.000448276	-0.01534	-0.00707	-0.0133	-0.00194	-0.01141	-0.00778	-0.01309	-0.01238	-0.00922	-0.01102	-0.01067	-0.01326	-0.00309	-0.00959	-0.00888	-0.01521	-0.01268	-0.01075	-0.01966	-0.01953	-0.01253	-0.01304	-0.01501	-0.01258	-0.01532	-0.01239	-0.0187	-0.02404	-0.01315	-0.01837	-0.01994	-0.01075	-0.00023327	-0.02223	0.0054	-0.000734926	0.00947	-7.87388e-06	-0.00784	-0.00224
-1.94	-0.02298	-0.01798	-0.00883	-0.0249	-0.0096	-0.01059	-0.02273	-0.00938	-0.01465	-0.02039	-0.0186	-0.01969	-0.0148	-0.02178	-0.0154	-0.01851	-0.01885	-0.01697	-0.01783	-0.01767	-0.02141	-0.01242	-0.02235	-0.02438	-0.02181	-0.01529	-0.01792	-0.01996	-0.02364	-0.0166	-0.01763	-0.02372	-0.01888	-0.02651	-0.02116	-0.02702	-0.0329	-0.02688	-0.02388	-0.02483	-0.01193	-0.01012	-0.02655	-0.01205	-0.00797	-0.00179	-0.00679	-0.01056	0.00131
-1.93	-0.01704	-0.01194	-0.0083	-0.01355	-0.00263	-0.00278	-0.01598	-0.00696	-0.00769	-0.0108	7.29233e-05	-0.00277	-0.01012	-0.015	-0.01099	-0.01063	-0.01141	-0.01121	-0.01323	-0.01059	-0.01654	-0.00361	-0.01409	-0.01654	-0.01564	-0.01086	-0.01138	-0.02322	-0.02196	-0.00764	-0.01863	-0.0241	-0.01961	-0.02032	-0.01059	-0.02423	-0.02351	-0.02816	-0.02255	-0.02283	-0.02084	-0.01486	-0.02656	-0.00184	-0.00479	-0.0067	-0.00905	-0.00724	-0.00247
-1.92	-0.00979	-0.0156	-0.00564	-0.00538	-0.00104	0.00333	-0.00823	-0.00201	-0.00202	-0.01522	0.01023	1.7838e-05	0.00137	-0.00597	-0.00619	-0.00459	-0.00978	-0.01279	-0.00658	-0.00557	-0.01405	-0.00707	-0.00771	-0.01463	-0.01315	-0.01304	-0.00737	-0.01561	-0.01443	-0.00774	-0.00667	-0.0163	-0.01024	-0.01984	-0.00166	-0.01545	-0.01801	-0.02287	-0.01088	-0.0138	-0.0111	-0.00661	-0.02641	-0.01129	-0.00265	-0.00642	0.000930469	-0.0028	0.00425
-1.91	-0.00131	0.000175969	0.000887569	0.00269	0.00481	0.00598	0.00233	0.01219	0.00675	-0.00519	0.00915	0.00905	0.01447	-0.00111	0.00501	0.00594	-0.00086231	-0.00389	-0.00195	0.000519614	-0.00973	0.00491	0.000142066	0.00184	-0.00273	0.00425	0.00332	-0.000873184	0.00195	-0.00296	0.00532	-0.00639	-0.00544	-0.00994	0.00556	-0.00232	-0.01078	-0.01007	-0.0119	-0.01365	-0.00821	-0.00273	-0.01548	-0.00233	-0.00561	-0.00361	-0.00702	-0.00484	0.000577719
-1.9	-0.00433	-0.00174	0.00511	0.00524	0.00981	0.00654	0.00087587	0.006	0.00229	-0.00155	0.01611	0.01015	0.01385	0.00397	-0.00172	-0.000617186	-0.00397	-0.00324	-0.00345	0.00339	-0.00215	0.00413	-0.00143	-0.00355	-0.00215	-0.000541091	-0.00826	-0.01201	-0.00134	0.0029	3.50531e-05	-0.01114	-0.00721	-0.00761	0.00261	0.0038	-0.01366	-0.01315	-0.00991	-0.01006	-0.00104	-0.00661	-0.01382	-0.00732	0.00611	-0.0021	0.00904	-0.00282	0.00132
-1.89	-0.00184	-0.00463	-0.00491	-0.000705175	0.000720681	-0.000207208	-0.00355	-0.000291949	-0.000547951	0.000860541	0.01501	0.00696	0.00313	0.00317	-0.00432	-0.00279	-0.000381691	-0.00593	-0.00903	-0.00149	-0.00803	0.00445	-0.00444	0.00427	-0.00518	-0.00839	-0.01035	-0.0114	-0.01234	-0.00712	-0.00185	-0.01346	-0.00769	-0.01335	-0.00157	-0.00566	-0.0173	-0.01461	-0.01816	-0.00949	-0.01824	-0.01395	-0.02209	-0.00637	0.01045	-0.01093	-0.00426	0.00189	-0.00429
-1.88	-0.0017	-0.00559	0.00157	-0.0019	0.00229	0.00109	0.00112	0.00185	-0.0018	0.00547	0.01379	0.00805	0.00357	0.007	-0.00224	-0.00274	0.00284	-0.0056	-0.00829	0.000821764	-0.00541	0.00186	0.00208	0.00627	-0.00103	-0.00593	-0.00961	-0.00437	-0.01113	-0.00281	-0.00398	-0.01135	-0.01066	-0.00837	0.0016	-0.00882	-0.00879	-0.0147	-0.01246	-0.00624	-0.00962	-0.00203	-0.01537	-0.00342	0.02194	0.00555	0.00662	0.0057	0.00192
-1.87	-0.000370931	0.0021	0.00389	0.000946935	-0.00425	0.00347	0.0022	0.0012	0.000100746	0.00683	0.01277	0.00445	0.00138	0.00572	2.97058e-05	-0.00133	0.00228	-0.00249	-0.00977	0.000594421	-0.00804	0.000491447	-0.00105	0.00195	-0.000119942	-0.00748	-0.01079	-0.01229	-0.01347	-0.00546	-0.00533	-0.01599	-0.01328	-0.01339	-0.0059	-0.01329	-0.01491	-0.01368	-0.02296	-0.0164	-0.01957	-0.00741	-0.02334	-0.00856	0.00888	-0.00542	-0.000348314	0.00376	-0.00656
-1.86	-0.00561	0.00269	0.000802225	0.000442461	0.00291	0.000386033	-0.00102	0.000924835	-0.00309	-0.00201	0.01136	-0.00225	0.00058148	0.00247	-0.00893	-0.00759	-0.00557	-0.01052	-0.00823	-0.00672	-0.00594	0.000952699	-0.01097	-0.00571	-0.00607	-0.01176	-0.01212	-0.0153	-0.01253	-0.00535	-0.00547	-0.01912	-0.0065	-0.00887	0.0021	-0.00746	-0.01055	-0.01487	-0.01834	-0.01597	-0.00942	-0.00669	-0.01935	-0.00612	0.00462	-0.00301	0.000660197	-0.00629	-0.01666
-1.85	-0.01027	-0.01171	-0.01296	-0.00901	-0.01332	-0.01044	-0.01365	-0.01378	-0.01743	-0.01614	-0.0011	-0.00866	-0.01154	-0.01481	-0.01572	-0.02042	-0.01845	-0.01935	-0.01633	-0.01352	-0.01962	-0.01655	-0.01321	-0.01828	-0.01918	-0.02185	-0.02116	-0.0226	-0.02254	-0.01319	-0.01724	-0.02716	-0.01197	-0.01458	-0.0107	-0.01231	-0.02276	-0.01872	-0.02767	-0.02227	-0.01973	-0.00766	-0.02946	-0.02415	-0.00911	-0.01012	-0.00216	-0.000808271	-0.01515
-1.84	0.00492	0.00344	-0.00236	0.0068	0.0074	0.00705	0.00429	0.00612	-0.00106	-0.00147	0.01445	0.01141	0.000703846	0.00922	0.00202	0.00554	-0.000612361	-0.000680279	0.00371	0.0059	-0.000854304	0.00986	0.00389	-0.00194	0.000720963	-0.0022	-0.00239	-0.00291	-0.00326	0.00552	0.00377	-0.00962	-0.00112	-0.00489	0.00847	-0.000153773	-0.00552	-0.00538	-0.01083	0.000519272	0.000570537	0.00147	-0.01384	-0.01053	-0.0019	0.00375	0.00508	0.00631	-0.00607
-1.83	0.00147	0.00409	-0.00127	0.00919	-0.00203	0.000482211	-0.000426735	0.0012	-0.00165	-0.00843	0.01002	0.00806	-0.00143	0.00833	0.00103	-0.000608069	-0.000919348	-0.0051	-0.00353	-0.00275	-0.00715	0.00201	-0.00357	-0.01087	-0.00614	-0.00726	-0.005	-0.00556	-0.0082	-0.00714	-0.00448	-0.01035	-0.00538	-0.00978	-0.00344	-0.00344	-0.00902	-0.00779	-0.01014	-0.00222	-0.00197	0.00333	-0.02105	-0.000702562	0.00712	0.0073	0.0186	0.00766	-0.000639063
-1.82	-0.01303	-0.00921	-0.00991	-0.00141	-0.01791	-0.00697	-0.00716	-0.00966	-0.01372	-0.01127	0.00511	0.000604729	-0.01369	-0.00707	-0.00658	-0.00779	-0.01696	-0.01621	-0.01746	-0.01204	-0.01438	0.00147	-0.01191	-0.02076	-0.01169	-0.01569	-0.0121	-0.01248	-0.01375	-0.01149	-0.01116	-0.01832	-0.00965	-0.01346	-0.00568	-0.0079	-0.00998	-0.00629	-0.01169	-0.00991	-0.000631157	0.00334	-0.00908	-0.00147	0.01051	0.00621	0.01163	0.0136	0.00222
-1.81	-0.00481	-0.000370895	-0.00811	0.00617	-0.00322	-0.000719217	-0.0045	0.00126	-0.0088	-0.00673	0.01049	0.00756	-0.00498	0.00111	-0.000807738	0.0023	-0.00768	-0.00125	-0.00423	-0.00132	-0.00362	0.00807	-0.00103	-0.01007	-0.00153	-0.00354	-0.00508	-0.00903	-0.0032	0.00233	-0.00696	-0.00961	-1.22402e-05	-0.0088	0.00607	-0.000175241	-0.00869	-0.0048	-0.00356	-0.00969	0.01071	0.01103	-0.00606	-0.00198	0.02632	0.00954	0.0192	0.01027	0.01249
-1.8	0.00461	0.01665	0.00622	0.02085	0.00956	0.01784	0.00993	0.01788	0.00854	0.00422	0.02904	0.01661	0.00948	0.01654	0.01503	0.01617	0.01174	0.01113	0.01355	0.01837	0.01327	0.02524	0.01722	0.00672	0.01494	0.01341	0.01473	0.01244	0.01556	0.01717	0.01423	0.00508	0.01631	0.00709	0.02387	0.01447	0.0127	0.01475	0.01041	0.01227	0.02286	0.02054	0.00091355	0.00464	0.0243	0.02139	0.03868	0.02817	0.0198
-1.79	0.01346	0.01628	0.01424	0.01989	0.02088	0.02479	0.02032	0.02376	0.01801	0.0134	0.03296	0.02959	0.01385	0.02686	0.01821	0.02896	0.01752	0.02135	0.02306	0.02002	0.01491	0.03192	0.02535	0.01219	0.01822	0.01487	0.01231	0.00891	0.01673	0.02134	0.01236	0.01378	0.01451	0.01118	0.02596	0.02262	0.01292	0.01515	0.0153	0.02114	0.02978	0.03892	0.01725	0.01417	0.02202	0.03345	0.03959	0.0392	0.02661
-1.78	0.01736	0.02054	0.01506	0.02094	0.02078	0.02635	0.00869	0.02356	0.01765	0.01338	0.02942	0.02581	0.01763	0.01813	0.01601	0.02148	0.01274	0.01669	0.01464	0.02016	0.01332	0.02227	0.0219	0.0145	0.0139	0.00996	0.01388	0.01042	0.00927	0.01572	0.00727	0.01409	0.01266	0.01328	0.03142	0.01712	0.00841	0.01275	0.00688	0.01784	0.02191	0.0308	0.01015	0.016	0.02181	0.03928	0.03483	0.02112	0.02574
-1.77	0.01363	0.02434	0.02657	0.01979	0.0235	0.02706	0.02012	0.02007	0.01819	0.01265	0.02268	0.03528	0.02668	0.0226	0.02522	0.02251	0.01723	0.02159	0.01827	0.02414	0.00705	0.02481	0.02518	0.01651	0.01277	0.02236	0.01677	0.01852	0.01292	0.01837	0.01455	0.0213	0.01412	0.02925	0.02096	0.02427	0.00868	0.0277	0.01615	0.0266	0.04493	0.03212	0.01478	0.02193	0.04101	0.04025	0.04304	0.03617	0.03392
-1.76	0.02926	0.03723	0.03661	0.02938	0.02959	0.03384	0.03895	0.03086	0.03277	0.02155	0.03707	0.04359	0.03334	0.0343	0.03727	0.03126	0.02598	0.0413	0.03137	0.03244	0.01962	0.03158	0.04241	0.03061	0.02741	0.02512	0.02545	0.02219	0.02096	0.03148	0.02847	0.02082	0.01889	0.02215	0.03236	0.02691	0.01476	0.03117	0.0155	0.02078	0.03213	0.02787	0.01355	0.02663	0.04272	0.04177	0.04589	0.04241	0.03457
-1.75	0.03191	0.04093	0.03388	0.02508	0.02768	0.03672	0.04161	0.02726	0.02975	0.01583	0.03357	0.03848	0.02806	0.03316	0.03383	0.03001	0.01684	0.03544	0.02013	0.02586	0.0229	0.03154	0.03505	0.02837	0.02277	0.01708	0.02669	0.01175	0.01829	0.02946	0.0171	0.01977	0.01482	0.01904	0.02523	0.01949	0.01924	0.03327	0.01443	0.02444	0.02772	0.03176	0.0142	0.01212	0.03416	0.04063	0.03167	0.04106	0.0231
-1.74	0.02992	0.03342	0.02706	0.02137	0.01693	0.02643	0.03358	0.02438	0.02664	0.01332	0.03841	0.03385	0.02199	0.02989	0.02928	0.02643	0.02095	0.02769	0.02902	0.02288	0.02048	0.02669	0.03064	0.02738	0.02361	0.0154	0.02475	0.01357	0.02566	0.02902	0.02148	0.02854	0.02515	0.01639	0.02783	0.02775	0.02135	0.03612	0.02319	0.03535	0.03346	0.03193	0.00785	0.02514	0.04271	0.05148	0.03053	0.05821	0.04119
-1.73	0.01072	0.01837	0.01192	0.00795	0.00382	0.01536	0.01308	0.00553	0.00311	-0.00632	0.01253	0.01727	0.00536	0.01212	0.01408	0.01305	-0.00109	0.00954	0.00433	0.00687	0.00569	0.00761	0.01196	0.00229	0.00221	-0.000227749	0.00598	-0.00876	-0.00332	0.00703	-0.0018	0.00378	-0.000587563	0.00698	0.00989	0.00645	-0.00449	0.00701	0.000933781	0.00545	0.01414	0.01227	-0.01432	-0.00233	0.01014	0.02748	-0.00137	0.02979	0.0162
-1.72	-0.000498484	0.00913	0.0081	-0.000837926	-0.000924438	0.00947	0.00949	0.00125	-0.00277	-0.000780046	0.00454	0.00695	0.00362	0.00338	0.01166	0.00605	0.00276	0.0039	-0.00065303	0.00413	-0.00796	0.0011	0.00754	0.00116	-0.00353	-0.00203	-0.00264	0.000418877	-0.0016	0.00795	0.00184	0.00502	-0.00757	0.00363	-0.00181	0.000395805	-0.00696	0.00899	-0.01169	0.00495	0.01052	0.00454	-0.00552	0.000874147	0.00695	0.03568	-1.40861e-05	0.04217	0.02193
-1.71	0.00831	0.02132	0.01069	0.01375	0.0146	0.01716	0.02637	0.00909	0.0049	0.00489	0.01496	0.0185	0.01619	0.01432	0.01778	0.01184	0.00902	0.01847	0.01141	0.00652	0.00363	0.01175	0.01629	0.00986	0.00887	0.00353	0.01037	0.00331	0.00759	0.01447	0.00328	0.0107	0.00181	0.00398	0.00372	0.0073	0.00183	0.01924	-0.00647	0.00975	0.02303	0.01255	-0.0057	0.00704	0.0215	0.03538	0.00661	0.05171	0.02586
-1.7	0.01447	0.02118	0.01272	0.01749	0.01495	0.02505	0.02767	0.00996	0.0157	0.01011	0.01693	0.0227	0.01305	0.01555	0.018	0.01629	0.00839	0.02046	0.0089	0.00627	0.00569	0.0217	0.02029	0.01192	0.01054	0.004	0.01372	0.00194	0.00471	0.01486	0.01238	0.01608	0.01044	0.00519	0.01201	0.00935	0.00472	0.01646	0.00052101	0.01056	0.02307	0.02533	0.00167	0.00462	0.02899	0.02987	0.01929	0.03623	0.01002
-1.69	0.01763	0.0281	0.01606	0.02063	0.01803	0.02216	0.03148	0.00931	0.01793	0.0125	0.01575	0.02683	0.02105	0.0175	0.02637	0.02147	0.01417	0.02395	0.00998	0.01668	0.0071	0.02812	0.0252	0.01511	0.01303	0.00736	0.01702	0.00608	0.01028	0.02307	0.01037	0.01818	0.00857	0.00909	0.01059	0.01502	0.00336	0.02488	0.00188	0.01228	0.02718	0.02577	-0.00133	0.00669	0.03032	0.03031	0.01829	0.03754	0.01631
-1.68	0.00821	0.01489	0.00606	0.00924	0.01104	0.01019	0.01156	0.00587	0.00818	0.01107	0.01527	0.01481	0.00675	0.00914	0.01629	0.00846	0.01462	0.01136	0.00529	0.01183	0.00313	0.01628	0.02073	0.00788	0.00743	0.00427	0.0068	0.00214	0.0024	0.01615	0.00803	0.01658	0.00874	0.01168	0.00608	0.01189	0.00188	0.00822	-0.00198	0.00914	0.01904	0.02267	-0.00536	-0.0052	0.02071	0.02492	0.000562972	0.0318	0.000340617
-1.67	0.00665	0.01193	-0.00592	-0.0018	0.00413	-0.00172	0.00265	0.000832592	0.00384	0.00109	0.01405	0.01852	-0.00048978	0.00604	0.017	0.00331	0.01025	0.00971	0.00455	0.00469	0.00606	0.01161	0.01428	0.00275	0.00864	0.00115	0.00483	0.00206	0.00259	0.01621	0.00784	0.01329	-4.02744e-06	0.00695	0.00513	0.00876	-0.00558	0.000695136	-0.00497	0.00579	0.01427	0.01826	-0.00852	-0.01243	0.00802	0.02122	-0.00462	0.02507	-0.00559
-1.66	0.00313	0.01211	0.000780407	-0.000854028	0.01188	-0.000114266	0.00204	0.00263	0.00554	0.0033	0.01343	0.01351	0.00266	0.00822	0.01334	0.00532	0.01604	0.00752	0.00259	0.00408	0.000852311	0.01158	0.01347	-0.000184321	0.00133	-0.000278145	0.00152	0.00106	-0.000777991	0.0149	0.0062	0.00691	-0.00189	0.00705	0.000511847	0.01349	-0.0084	-0.00635	0.00421	-0.00243	0.01438	0.01124	-0.01041	-0.00741	0.02468	0.01276	-0.000670314	0.02377	-0.00526
-1.65	0.01992	0.0274	0.02383	0.02817	0.03012	0.02716	0.02034	0.02178	0.02182	0.02978	0.03712	0.02877	0.01746	0.03009	0.03724	0.02755	0.03075	0.03487	0.02495	0.03369	0.02504	0.02982	0.0339	0.02556	0.02607	0.02496	0.03104	0.02334	0.0219	0.04668	0.02264	0.02818	0.02775	0.02696	0.03992	0.03475	0.02456	0.0165	0.02602	0.02059	0.03794	0.04147	0.00941	0.00787	0.04641	0.01968	0.01692	0.04009	0.00982
-1.64	0.00625	0.01602	0.00712	0.01322	0.01521	0.01629	0.00772	0.00556	0.01334	0.01553	0.0118	0.02046	0.00635	0.01303	0.01301	0.01148	0.01187	0.01802	0.00904	0.01469	0.01087	0.01067	0.01785	0.01277	0.00672	0.00655	0.01894	0.00238	0.0076	0.01855	0.01325	0.0051	0.0042	0.00498	0.01354	0.01459	0.00998	-0.00128	0.000885485	-0.00729	0.01347	0.0088	-0.01	0.00151	0.01631	0.01223	0.0084	0.00667	-0.00759
-1.63	0.026	0.0238	0.02441	0.03263	0.03526	0.03759	0.02176	0.01887	0.03727	0.03049	0.03175	0.03422	0.02836	0.03676	0.043	0.03713	0.03998	0.04735	0.03162	0.04844	0.04092	0.03758	0.04546	0.04324	0.03959	0.04494	0.04287	0.04829	0.03092	0.04905	0.045	0.03525	0.03067	0.02426	0.0436	0.03484	0.03773	0.03366	0.03292	0.01852	0.03244	0.03538	0.02144	0.02257	0.03952	0.02739	0.01552	0.00904	0.0034
-1.62	0.0155	0.02364	0.01431	0.0122	0.02267	0.02196	0.00834	0.00884	0.01839	0.01981	0.02429	0.02619	0.00926	0.02035	0.02227	0.01987	0.02	0.02004	0.01585	0.02295	0.01811	0.01927	0.02164	0.0163	0.01548	0.01552	0.02352	0.01753	0.01911	0.0227	0.01723	0.016	0.01195	0.01778	0.02742	0.02404	0.01887	0.0158	0.01818	0.01189	0.02417	0.02281	0.0163	0.00685	0.02585	0.01726	0.00861	0.02141	-0.00133
-1.61	0.02076	0.0232	0.01053	0.01353	0.02366	0.02177	0.01205	0.01028	0.01764	0.02172	0.02424	0.02619	0.01219	0.0223	0.0216	0.01982	0.02241	0.0216	0.01854	0.02363	0.02146	0.0231	0.02638	0.01889	0.02031	0.01966	0.02418	0.01645	0.02092	0.02389	0.0209	0.0169	0.01621	0.01568	0.02481	0.02019	0.01734	0.01407	0.01503	0.01683	0.02072	0.02116	0.01651	0.01029	0.01678	0.02322	0.01307	0.02009	-0.00584
-1.6	0.02314	0.02757	0.01158	0.01302	0.02086	0.0236	0.01272	0.01413	0.02333	0.02175	0.02296	0.02659	0.00999	0.01641	0.01947	0.02096	0.01566	0.02194	0.01732	0.02227	0.01407	0.0245	0.02738	0.01992	0.01737	0.01402	0.02528	0.01787	0.02757	0.02569	0.02477	0.01403	0.01157	0.0146	0.02639	0.01959	0.01739	0.01836	0.01267	0.01218	0.0234	0.021	0.00742	0.00976	0.02651	0.0307	0.01843	0.02955	-0.00949
-1.59	0.0121	0.01536	0.00382	0.00697	0.00869	0.01487	0.01476	0.00642	0.01701	0.01692	0.01023	0.01348	0.01236	0.01045	0.01155	0.00791	0.00948	0.01743	0.01588	0.01627	0.00543	0.02076	0.0228	0.00871	0.00802	0.01413	0.01986	0.01972	0.02281	0.02001	0.01521	0.00762	0.00948	0.01563	0.01347	0.00967	0.00606	0.00999	0.00404	0.00632	0.01451	0.01769	0.00471	0.00565	0.00534	0.02	-0.00905	0.02873	-0.01021
-1.58	0.03253	0.03191	0.01643	0.03578	0.01948	0.0256	0.03352	0.0282	0.02776	0.03311	0.02491	0.03362	0.03388	0.02298	0.03458	0.02435	0.02268	0.03497	0.03323	0.03228	0.03101	0.02994	0.03194	0.02673	0.0308	0.03044	0.02703	0.02777	0.03566	0.03806	0.03645	0.02068	0.03344	0.02938	0.03817	0.03083	0.02613	0.03862	0.02378	0.02841	0.03266	0.02795	0.01634	0.02372	0.01811	0.05342	0.0155	0.05591	0.02915
-1.57	0.03497	0.02956	0.02761	0.02419	0.02045	0.03463	0.03084	0.03049	0.03658	0.02664	0.02646	0.0306	0.0398	0.03264	0.03453	0.0264	0.02252	0.0339	0.03987	0.02942	0.03185	0.0364	0.03484	0.02606	0.03955	0.03679	0.0348	0.04193	0.04451	0.03646	0.04005	0.02715	0.04058	0.03133	0.04398	0.03465	0.04443	0.04423	0.03478	0.03815	0.03811	0.03481	0.02755	0.03678	0.0181	0.04573	0.01592	0.05329	0.02269
-1.56	0.02686	0.02468	0.00842	0.01762	0.01557	0.0222	0.02586	0.02372	0.02312	0.02513	0.02266	0.02748	0.03246	0.01897	0.02156	0.01435	0.01822	0.02996	0.02839	0.01707	0.01953	0.02445	0.02073	0.01607	0.02427	0.02875	0.01961	0.03052	0.0364	0.03025	0.03092	0.01483	0.02775	0.02564	0.03057	0.02619	0.02901	0.02839	0.01204	0.02967	0.02875	0.02221	0.02145	0.02415	0.01007	0.05267	0.01186	0.05399	0.02118
-1.55	0.02649	0.02289	0.01441	0.02318	0.01537	0.02581	0.03085	0.0259	0.02526	0.02241	0.01797	0.0259	0.02847	0.01692	0.02792	0.01456	0.0191	0.03387	0.02197	0.01958	0.01605	0.02462	0.02466	0.01513	0.01861	0.02229	0.01828	0.0198	0.02607	0.02563	0.02509	0.01064	0.01719	0.01642	0.0182	0.0133	0.01391	0.02133	0.01162	0.013	0.02603	0.01689	0.00691	0.01265	0.02082	0.04993	0.01953	0.05758	0.02865
-1.54	0.02501	0.03608	0.01871	0.03969	0.0325	0.03298	0.03503	0.03245	0.03137	0.0331	0.02649	0.03748	0.03584	0.02898	0.03497	0.02757	0.03079	0.04472	0.02788	0.02848	0.02857	0.03639	0.03558	0.02853	0.02636	0.03579	0.03798	0.03348	0.03433	0.04364	0.03811	0.02698	0.02908	0.02895	0.03069	0.03727	0.03143	0.03172	0.01771	0.0285	0.03953	0.0267	0.0178	0.03745	0.02642	0.07021	0.03225	0.05031	0.03054
-1.53	0.04403	0.0503	0.03565	0.05126	0.04638	0.05123	0.04391	0.04955	0.05414	0.0497	0.0365	0.05713	0.04616	0.05115	0.04958	0.03708	0.04332	0.05402	0.03803	0.04957	0.03103	0.05174	0.05423	0.03584	0.03504	0.04662	0.04469	0.04917	0.04199	0.05471	0.05107	0.03708	0.03848	0.04623	0.04198	0.04566	0.0335	0.04481	0.033	0.02122	0.04261	0.04612	0.01669	0.02899	0.02454	0.05128	0.0396	0.0252	0.00954
-1.52	0.0195	0.01779	0.01186	0.023	0.02512	0.02297	0.01175	0.02516	0.02154	0.0218	0.0103	0.02511	0.02505	0.01651	0.02087	0.01467	0.01936	0.02361	0.01662	0.02096	0.00687	0.02437	0.02865	0.02241	0.01327	0.01651	0.0203	0.02534	0.01644	0.02917	0.02738	0.01348	0.0167	0.01707	0.02492	0.02653	0.02155	0.02011	0.0243	0.0084	0.02982	0.02411	0.01291	0.03555	0.02384	0.03965	0.02188	0.01517	0.0136
-1.51	0.01304	0.01976	0.01661	0.02273	0.01983	0.02638	0.01783	0.02645	0.03105	0.02504	0.02274	0.02787	0.02495	0.02103	0.03093	0.02034	0.02815	0.03048	0.01679	0.03006	0.0189	0.02165	0.02775	0.02321	0.01081	0.01839	0.02361	0.02881	0.01878	0.0328	0.03327	0.01588	0.01885	0.02067	0.02405	0.02667	0.01718	0.019	0.02205	0.01093	0.02776	0.01563	0.01458	0.02213	0.0161	0.02724	0.01808	0.00634	0.01468
-1.5	0.01102	0.02674	0.01716	0.0315	0.01765	0.02842	0.01844	0.02298	0.02979	0.02123	0.02114	0.02588	0.02708	0.02342	0.02669	0.01632	0.03068	0.03083	0.01568	0.02369	0.01492	0.02578	0.03286	0.02003	0.01403	0.02069	0.02445	0.02368	0.01427	0.03427	0.02671	0.02555	0.01712	0.01452	0.01921	0.02923	0.00773	0.01941	0.02581	0.02126	0.02887	0.01076	-0.00109	0.01959	0.00708	0.03312	0.0037	0.01995	0.01386
-1.49	-0.00429	-9.5098e-05	-0.01038	0.00155	-0.000645481	-0.00395	-0.00522	-0.000540907	0.00286	-0.0036	-0.0038	-0.000505171	-0.00138	-0.00388	0.00053918	-0.0082	-0.00192	0.000584026	-0.01283	-0.00334	-0.00627	-0.00174	-0.000686388	-0.00335	-0.00331	-0.00752	-0.00167	0.00072631	-0.00945	0.00439	0.00217	-0.00523	-0.00502	-0.001	0.00469	0.00222	-0.00304	-0.01016	-0.00313	-0.00312	0.00245	-0.00326	-0.01681	-0.00381	-0.01128	0.00753	0.00056361	0.00114	-0.01315
-1.48	0.00358	0.00169	-0.00341	0.00542	0.0046	-0.00228	0.0028	0.00499	0.000413024	0.00523	0.000662434	0.00478	0.00745	0.00216	0.00801	-0.00153	0.00525	0.00978	-0.00513	0.00306	-0.00261	0.00636	0.01198	0.00505	0.00566	0.00549	0.00564	0.01181	0.00293	0.01414	0.019	0.00848	0.0036	0.00675	0.01066	0.00637	0.00187	0.00486	0.00666	0.00682	0.01382	0.00493	-0.01266	0.00537	-0.00574	0.02672	-0.00173	0.01502	-0.00464
-1.47	0.00338	-0.00782	-0.00871	0.00303	-0.00549	-0.00628	-0.00224	-0.00418	-0.00566	-0.00086996	-0.00393	0.00397	-0.0052	-0.00193	-0.00123	-0.00633	-0.00149	0.00153	-0.01435	-0.00364	-0.00821	0.000428174	0.00665	-0.00851	-0.00201	-0.01275	-0.00372	-0.00436	-0.01069	0.00182	-0.00123	-0.00678	-0.00299	-0.00317	0.00283	-0.00612	-0.01581	-0.00776	0.000878432	-0.00542	0.000734545	-0.00928	-0.01448	-0.0133	-0.00865	0.01142	-0.00962	-0.00715	-0.02197
-1.46	-0.00581	-0.00394	-0.00703	0.000656801	-0.00257	-0.00574	-0.00599	0.00254	-0.00397	-0.0068	-0.0082	0.004	-0.00712	-0.00905	-0.00124	-0.00936	-0.00863	-8.16878e-05	-0.01647	-0.00683	-0.00921	0.00119	-0.00304	-0.00961	-0.000104845	-0.00237	-0.00512	-0.000762677	-0.0087	-0.0046	-0.00343	-0.00744	-0.00655	-0.00824	0.0016	-0.000494147	-0.0161	-0.00903	0.00641	-0.01165	0.00559	0.000402594	-0.01918	-0.01106	-0.00691	0.01107	0.00469	-0.00863	-0.02467
-1.45	-0.00796	-0.00883	-0.01483	-0.01261	-0.01199	-0.01719	-0.01507	-0.00563	-0.01023	-0.01558	-0.02058	-0.00553	-0.01558	-0.01561	-0.01373	-0.02485	-0.01535	-0.00576	-0.02358	-0.01949	-0.0188	-0.01156	-0.01411	-0.01464	-0.01589	-0.01149	-0.01392	-0.01555	-0.0235	-0.01019	-0.01221	-0.01106	-0.01315	-0.00684	-0.01013	-0.00892	-0.02502	-0.02005	-0.00877	-0.01696	-0.00423	-0.01286	-0.01685	-0.00895	-0.01782	-0.01591	-0.01126	-0.01569	-0.03196
-1.44	0.00738	-0.00246	-0.00522	0.00628	0.0101	0.00476	-0.00327	0.00702	0.00554	0.00628	-0.00311	0.01179	0.00341	0.00617	0.00293	-0.000686172	0.00545	0.00996	0.00104	0.00314	0.00279	0.00825	0.00611	-0.00301	0.00189	-0.000265806	0.00823	0.0042	0.00516	0.01094	0.00362	-0.000860024	-0.0014	0.00763	-0.00193	0.00437	-0.0083	-0.00416	0.00324	-0.00651	0.00967	-0.00363	-0.01199	0.000499213	-0.00771	0.00578	-0.01345	-0.02045	-0.03394
-1.43	0.01432	0.00603	0.0078	0.0198	0.01824	0.01806	0.00421	0.00866	0.01105	0.01762	0.00901	0.01734	0.01089	0.01873	0.00914	0.00997	0.00764	0.01684	0.00943	0.01854	0.01257	0.01966	0.01827	0.00944	0.00928	0.01399	0.01914	0.01698	0.01868	0.02355	0.01201	0.00664	0.02219	0.03028	0.01794	0.01908	0.0093	0.01459	0.01755	0.0071	0.03601	0.01537	0.00966	0.01385	0.000907091	0.01188	0.01515	-0.00124	-0.01984
-1.42	0.00836	-0.000654604	-0.00465	0.01185	0.00705	0.01245	0.00239	0.00265	0.00637	0.01284	-0.0034	0.0114	0.00475	0.01506	0.00601	0.00501	0.00659	0.00851	0.00669	0.00952	0.00675	0.01571	0.02101	0.00293	0.00975	0.00787	0.01121	0.02203	0.01376	0.0229	0.01496	0.00123	0.00703	0.02526	0.00839	0.02161	-0.000712191	0.01191	0.00186	0.00651	0.04739	0.01198	0.00242	0.01579	0.01024	0.000375924	0.00459	-0.00543	-0.00994
-1.41	0.000531124	-0.00284	-0.00639	0.01495	0.00818	0.00665	0.00108	0.0026	0.00491	0.00992	-0.000376434	0.00774	-0.00446	0.01171	0.00231	-0.00199	-0.000284376	0.00718	0.000974043	0.00702	0.00145	0.01247	0.01143	-0.00243	0.00462	0.00876	0.01109	0.0155	0.01347	0.01648	0.00913	-0.00103	0.01147	0.02193	0.01298	0.01523	-0.00382	0.00728	0.0013	-0.00211	0.0397	0.01901	0.00407	0.01031	0.00332	0.00188	0.01366	-0.00492	-0.0092
-1.4	0.0165	0.00575	0.01312	0.03399	0.02714	0.02703	0.01875	0.02032	0.02145	0.02313	0.0197	0.02595	0.02236	0.02219	0.01444	0.02086	0.01771	0.02795	0.01785	0.02609	0.01466	0.01862	0.02892	0.01215	0.01909	0.01772	0.02433	0.02337	0.01968	0.02744	0.01489	0.01271	0.02159	0.02976	0.02674	0.02319	0.00288	0.02029	0.02382	0.00887	0.04357	0.0199	0.0173	0.022	0.02087	0.01345	0.02066	0.00921	0.00288
-1.39	0.00711	-0.00777	0.00228	0.00984	0.00337	0.00951	0.00873	0.00754	0.00693	0.01665	0.00463	0.01852	0.007	0.0079	0.007	0.00796	0.00416	0.01239	-0.000511267	0.01004	0.000198841	0.00401	0.01368	-0.00346	0.00244	0.00484	0.00889	0.00374	0.00775	0.0149	0.01039	-0.000582466	0.00946	0.01632	0.01606	5.92443e-06	-0.00966	-0.00401	0.00233	-0.01167	0.01314	0.00158	-0.0033	-0.00944	-0.00371	-0.00289	-0.00642	-0.01214	-0.02646
-1.38	-0.00788	-0.01245	-0.01601	-0.0064	-0.00197	0.000523876	-0.00856	-0.00261	-0.00601	-0.00432	-0.01435	-0.00311	-0.01054	-0.00255	-0.01055	-0.01024	-0.01556	-0.00113	-0.01645	-0.006	-0.0167	-0.0141	-0.01192	-0.01439	-0.01238	-0.01198	-0.00663	-0.00944	-0.01226	-0.00263	-0.00827	-0.01522	-0.01079	0.000320674	-0.00683	-0.00868	-0.0218	-0.01826	-0.00427	-0.02258	0.00209	-0.00847	-0.00691	-0.01164	-0.01002	-0.01242	-0.00512	-0.02296	-0.02956
-1.37	0.0084	0.00136	0.00146	0.0115	0.00876	0.00635	0.00256	0.01032	0.01763	0.01832	0.00704	0.01363	0.01257	0.01394	0.00364	0.0068	0.01086	0.00966	0.011	0.01085	0.01209	0.01111	0.01382	0.00171	0.00802	0.01149	0.01931	0.00747	0.01266	0.01374	0.00509	-0.00714	0.01292	0.01229	0.01039	0.00341	-0.00616	-0.00219	0.01389	-0.00628	0.01201	0.00642	-0.000957824	0.0017	-0.00226	-0.00108	0.00212	-0.00025321	-0.005
-1.36	-0.00353	-0.01418	-0.00888	-0.00653	-0.000179463	-0.00352	-0.01679	-0.00517	-0.00754	-0.00634	-0.00957	0.00314	-0.00238	-0.00547	-0.00489	-0.00816	-0.00809	-0.000946167	-0.00661	-0.00726	-0.00908	-0.00829	-0.00713	-0.01513	-0.00519	-0.00746	-0.0012	-0.00906	-0.00531	-0.00173	-0.01769	-0.01548	-0.00518	-0.00515	-0.01183	-0.00837	-0.02409	-0.01795	-0.000546779	-0.02668	-0.00873	-0.01123	-0.01998	-0.01191	-0.01059	-0.01276	0.00583	-0.01282	-0.02012
-1.35	-0.00522	-0.00736	-0.00436	-0.00108	0.0042	-0.00724	-0.00364	0.00113	-0.00738	0.00253	-0.00283	0.00462	0.0063	-0.00511	-0.01069	-0.00951	-0.00689	0.00474	-0.00595	-0.00441	-0.00753	-0.0046	-0.000924963	-0.01012	-0.01344	0.00359	-0.00228	-0.007	-0.00187	-0.00469	-0.00995	-0.01517	0.00418	-0.000474965	-0.00767	-0.00181	-0.02033	-0.01129	0.00312	-0.02363	-0.00389	-0.00761	-0.01214	-0.00773	-0.01056	-0.01296	0.000158544	-0.01483	-0.01367
-1.34	-0.01607	-0.02092	-0.01116	-0.01347	-0.00908	-0.01814	-0.01926	-0.00722	-0.00692	-0.00722	-0.00895	-0.00916	-0.01583	-0.01253	-0.01439	-0.01081	-0.01544	-0.00701	-0.01509	-0.00909	-0.00784	-0.01296	-0.01122	-0.01366	-0.01742	-0.00258	-0.00585	-0.01525	-0.01071	-0.00442	-0.017	-0.01699	-0.00369	0.0023	-0.01378	-0.00485	-0.02219	-0.0182	-0.00406	-0.0267	-0.00554	-0.00944	-0.01843	-0.01363	-0.0149	-0.01859	-0.00596	-0.00197	-0.02085
-1.33	0.00387	-0.000409299	0.01076	0.01015	0.008	0.004	-0.00664	0.00668	0.00908	0.01008	0.01003	0.00819	0.01102	0.01169	-0.00209	0.01168	0.0071	0.01416	0.00962	0.01432	0.01763	0.01106	0.01322	-0.000219054	0.00458	0.00897	0.01337	0.007	0.00794	0.00734	0.00266	-0.00507	0.01819	0.00955	0.01443	0.01579	-0.00168	-0.00391	0.00426	-0.00108	0.00802	0.00791	0.000243765	0.00106	-0.00462	-0.00185	0.01025	0.0035	-0.01135
-1.32	0.01965	0.0119	0.01966	0.01457	0.01661	0.00638	0.00751	0.00527	0.01375	0.01956	0.00664	0.0236	0.01422	0.0191	0.01363	0.01861	0.00798	0.0165	0.01152	0.02302	0.0133	0.01396	0.01188	0.00661	0.00661	0.0193	0.01613	0.00494	0.0075	0.0098	0.0052	0.00405	0.01813	0.01372	0.01112	0.01123	0.00825	0.00758	0.01264	0.01631	0.00875	0.01937	-0.0069	0.01409	-0.000152982	-0.00276	0.0044	0.00161	-0.00343
-1.31	0.0071	-0.000590879	0.00176	0.00196	0.00556	-0.000111057	-0.000296311	0.00262	0.00557	0.00933	0.00276	0.00307	0.00483	0.00344	0.00159	0.00448	-0.00423	0.00293	0.00417	0.00621	0.00816	0.00189	0.00478	-0.000912199	0.00058165	0.01104	0.00907	-0.00525	-0.00325	0.00865	-0.00116	0.000159569	0.01405	0.00489	0.00206	0.01251	0.007	-0.00482	0.01197	0.00397	0.00272	0.00696	-0.01252	0.00858	0.00176	-0.00703	0.00843	0.00933	-0.00464
-1.3	0.02365	0.01831	0.02817	0.02033	0.01499	0.01015	0.01366	0.02047	0.023	0.02183	0.01107	0.02391	0.02027	0.01783	0.01805	0.02016	0.01188	0.02284	0.02167	0.02735	0.02472	0.02059	0.02555	0.01847	0.01762	0.03107	0.02123	0.02198	0.01344	0.02077	0.01925	0.01613	0.03402	0.02884	0.02375	0.02424	0.02484	0.01823	0.02331	0.02681	0.01397	0.02083	0.00437	0.02185	0.01054	0.01251	0.02032	0.0055	0.00502
-1.29	-0.00312	-0.00316	0.00391	-0.00956	-0.00667	-0.00255	-0.01049	-0.013	-0.00353	0.00419	-0.01056	-0.00339	-0.01149	0.00317	-0.00321	0.00149	-0.01246	-0.00616	-0.00582	0.000729727	0.00205	-3.72094e-05	-0.00335	-0.00592	-0.01057	-0.000644584	0.00238	-0.01079	-0.00789	-0.00384	-0.00138	-0.01023	0.00432	-0.00588	-0.00171	-0.00178	-0.00674	-0.01992	-0.00804	-0.00246	-0.00952	-0.00602	-0.02268	-0.00957	-0.000442086	-0.00685	0.00782	-0.01993	-0.01382
-1.28	-0.01697	-0.00869	-0.00188	-0.01192	-0.00721	-0.00861	-0.00935	-0.00953	-0.00922	-0.00517	-0.01862	-0.00286	-0.00577	-0.00177	-0.00978	-0.01152	-0.01965	-0.00483	-0.01403	-0.000396528	-0.00506	-0.00915	-0.00967	-0.00894	-0.01379	-0.0022	-0.0023	-0.00881	-0.01233	-0.00544	-0.01365	-0.01071	0.000489231	-0.00457	-0.00655	-0.00251	-0.00666	-0.01472	-0.00964	0.000754109	-0.01095	-0.0112	-0.01113	-0.00265	-0.00601	0.00358	0.00772	-0.00305	0.00787
-1.27	-0.00193	-0.00245	0.00847	-0.00145	-0.00465	-0.00203	-0.00223	0.00334	0.00697	0.01428	-0.000196922	0.00169	0.0036	0.00947	0.00544	0.00172	-0.004	0.01292	0.000907709	0.00702	0.0108	0.0083	0.00544	0.00672	0.01122	0.01229	0.01455	0.00267	0.0029	0.01434	0.00644	0.00413	0.01324	0.01343	0.01885	0.01612	0.01645	0.00161	0.01632	0.01631	0.01086	0.01205	-6.37032e-05	0.00574	0.00572	0.02842	0.00688	0.00453	0.01046
-1.26	0.00999	0.01619	0.02554	0.00469	0.00632	0.0121	0.02181	0.01618	0.02055	0.02393	0.01707	0.01793	0.01168	0.02503	0.02064	0.02041	0.01106	0.02843	0.01484	0.02742	0.02704	0.02861	0.02517	0.01343	0.02179	0.02364	0.03027	0.01555	0.01673	0.01867	0.01964	0.02394	0.02679	0.02284	0.0292	0.02854	0.03039	0.02334	0.02762	0.03296	0.0188	0.0256	-0.00177	0.02606	0.02255	0.02534	0.02205	0.02792	0.01048
-1.25	-0.00432	-0.00164	0.00223	-0.01406	-0.01174	0.00111	0.000718135	-0.00217	-0.00277	0.00768	-0.00678	0.00338	-0.00589	0.00371	0.00588	-0.00157	-0.00725	0.01169	-0.00364	-1.78778e-05	0.00656	0.000543789	0.00552	-0.00458	0.00415	0.003	0.00496	0.0029	0.00113	-0.00199	-0.00283	-0.00431	0.00265	-0.00075143	0.0018	0.00706	0.000145066	-0.0087	0.00187	0.01246	0.00714	0.00796	-0.01378	-0.0029	0.00526	0.00204	0.00265	-0.00617	-0.01411
-1.24	-0.00945	-0.00132	0.00523	-0.00853	-0.00379	-0.00486	-0.000521159	-0.00015037	-0.00179	0.00447	-0.00865	-0.00406	-0.00238	-0.000109045	0.00389	-0.00333	-0.00384	0.00533	0.00337	-0.000125758	0.00265	-0.000417616	0.00508	0.00126	-0.00245	0.00184	0.00231	0.00542	-0.000609109	0.00171	0.00698	-0.00106	0.00319	0.00435	0.0059	0.01208	0.01508	0.000307866	0.00254	0.01178	0.01387	0.01256	0.000847003	0.01351	-0.000675763	-0.000697085	0.00101	0.00371	0.000422868
-1.23	-0.02066	-0.01217	-0.02048	-0.0145	-0.01827	-0.01941	-0.01212	-0.01238	-0.01841	-0.01072	-0.01422	-0.01236	-0.01373	-0.00759	-0.00831	-0.01309	-0.01755	-0.01269	-0.01128	-0.01491	-0.00876	-0.01302	-0.00639	-0.01356	-0.00776	-0.0044	-0.01121	-0.00402	-0.00614	-0.00843	-0.01118	-0.01413	-0.00696	-0.00759	-0.00427	-0.00125	-0.00726	-0.00572	-0.01104	0.00378	0.00812	0.00758	-0.00368	0.0038	0.00589	-0.0106	-0.00802	-0.00494	-0.01594
-1.22	-0.0078	-0.00316	-0.00763	-0.01043	-0.01176	-0.00718	0.0031	-0.00471	-0.00629	0.0029	-0.00356	-0.00631	-0.000890587	0.00464	0.00825	-0.00759	-0.00954	0.00546	-0.0013	-0.00626	0.00534	-0.000681471	0.00651	-0.00137	0.00449	0.00933	-0.00251	0.00707	0.00153	-0.00189	-0.000491475	0.00473	0.01142	0.0042	0.00751	0.00429	0.000474266	0.00074994	0.0063	0.00904	0.00605	0.01767	-0.00841	0.00278	-0.00286	-0.00741	0.000115323	-0.00872	-0.01556
-1.21	0.000402565	0.000832893	0.00356	-0.00469	-0.00401	0.00399	0.004	-0.00241	0.00353	0.00998	5.84131e-05	0.00267	-0.00231	0.01234	0.01564	-0.00287	-8.11707e-06	0.0068	0.00485	-0.00155	0.00873	0.0015	0.00942	-0.00607	0.00255	0.0148	-0.00138	0.00877	-0.000758743	0.00184	0.00158	0.000556492	0.01057	0.0036	0.01003	-0.004	0.000214532	-0.01022	-0.00109	0.00266	0.0035	0.00385	-0.00639	-0.01132	0.00583	-0.000296484	0.00189	-0.01618	-0.0191
-1.2	0.00872	0.0111	0.01008	0.01058	-0.00267	0.00524	0.01029	0.00773	0.0153	0.01665	0.01086	0.00911	0.01036	0.02103	0.02378	0.0121	0.00612	0.02093	0.00787	0.00392	0.02049	0.01151	0.01584	0.01515	0.01277	0.01979	0.01126	0.01057	0.01264	0.0077	0.01143	0.00315	0.01771	0.01349	0.0185	0.01163	0.00862	0.00908	0.0057	0.01577	0.01549	0.01944	0.00873	0.01093	0.0101	0.0031	0.00796	0.00604	-0.01556
-1.19	-0.01184	-0.01066	-0.00822	-0.01598	-0.01823	-0.01313	-0.00696	-0.00984	-0.0011	-0.000787846	-0.00683	-0.00596	-0.00416	0.00058867	0.00938	-0.00728	-0.00842	-0.00275	-0.01032	-0.0049	0.00105	-0.00258	0.00186	-0.00381	-0.00157	-0.00535	-0.00853	-0.000624656	-0.000158708	-0.00528	-0.000534133	-0.0067	-0.00374	-0.00133	0.000618459	-0.00249	-0.00571	-0.00686	-0.00853	-0.0086	-0.0042	-0.000127211	-0.01542	-0.00622	-0.01302	-0.00946	-0.00991	-0.0032	-0.01453
-1.18	-0.0076	-0.00465	-0.00139	-0.00149	-0.0131	-0.00809	-0.00195	-0.00891	0.00583	0.00389	-0.00237	-0.00386	-0.00225	0.00386	0.01099	-0.00311	-0.00363	0.00418	-0.00486	0.000462541	0.00789	0.000107778	-0.00135	0.000478754	0.000728651	-0.00293	1.0238e-05	-0.00533	0.00499	0.000664	-0.0019	-0.00667	-0.00165	0.00337	0.00408	-0.00147	0.00125	-0.00457	0.00111	0.000634966	0.00678	-0.000522533	-0.01013	0.00263	-0.00462	-0.000385459	-0.00791	0.01111	-0.00181
-1.17	0.01028	0.00459	0.01082	0.01295	0.01078	0.01094	0.01103	0.0083	0.01181	0.01193	0.01351	0.00818	0.00973	0.01987	0.02367	0.01261	0.00981	0.01505	0.01643	0.00646	0.02263	0.01395	0.01718	0.0212	0.01189	0.02151	0.01706	0.01818	0.01477	0.01749	0.02242	0.01702	0.01951	0.0061	0.01749	0.01614	0.01455	0.01524	0.00713	0.01396	0.0113	0.01613	0.01193	0.02363	-0.00756	0.01201	-0.00963	-0.00735	-0.00466
-1.16	0.02768	0.02192	0.03131	0.03052	0.02601	0.02447	0.03497	0.02678	0.02825	0.03649	0.03598	0.0297	0.02382	0.04055	0.04289	0.03702	0.03517	0.03625	0.03119	0.03522	0.04198	0.03422	0.03602	0.03466	0.03274	0.04312	0.04146	0.02732	0.03863	0.03543	0.03552	0.03651	0.04152	0.03741	0.04668	0.045	0.03199	0.02998	0.03504	0.03994	0.04414	0.03703	0.03403	0.03554	0.03227	0.02616	0.03296	0.00754	-0.00568
-1.15	0.03777	0.02542	0.03798	0.0435	0.03368	0.03958	0.03421	0.02718	0.0436	0.04136	0.04176	0.03701	0.02961	0.04264	0.04594	0.04715	0.0356	0.0425	0.03691	0.04273	0.0465	0.03629	0.03443	0.03519	0.03532	0.0427	0.04892	0.03007	0.03969	0.04783	0.03392	0.03099	0.04337	0.03665	0.04564	0.04115	0.03278	0.02772	0.04682	0.03046	0.03508	0.01729	0.01948	0.02517	0.02337	0.01962	0.01348	0.01889	-0.00904
-1.14	0.04807	0.04509	0.0564	0.05518	0.05379	0.0553	0.04909	0.03838	0.04353	0.05203	0.04627	0.04672	0.04633	0.05247	0.05402	0.05471	0.05186	0.05504	0.04848	0.04936	0.06528	0.04671	0.05339	0.04408	0.04507	0.04738	0.05923	0.04573	0.05087	0.05567	0.05387	0.04704	0.0561	0.04017	0.05177	0.06276	0.03954	0.0345	0.05082	0.04909	0.04413	0.03781	0.02188	0.041	0.0238	0.03184	0.01576	0.00982	-0.01522
-1.13	0.0339	0.03851	0.04935	0.04043	0.04224	0.03916	0.04218	0.03661	0.04379	0.04865	0.0351	0.03617	0.03676	0.04888	0.04817	0.04526	0.04459	0.04544	0.04528	0.03943	0.05715	0.04009	0.04538	0.04374	0.03664	0.03721	0.04939	0.03989	0.04547	0.04789	0.04353	0.0397	0.04768	0.03392	0.04476	0.05334	0.03072	0.02934	0.04019	0.04167	0.04147	0.03163	0.02513	0.04536	0.02689	0.03863	0.02144	0.01977	0.0095
-1.12	0.04785	0.03651	0.04893	0.0493	0.05113	0.04947	0.04832	0.03429	0.04462	0.04812	0.04576	0.04694	0.04601	0.04988	0.05322	0.0446	0.04785	0.05967	0.05396	0.05322	0.06268	0.04393	0.05178	0.04686	0.03133	0.05029	0.05559	0.04834	0.04405	0.05822	0.05516	0.04206	0.04973	0.05151	0.04083	0.05287	0.04132	0.03674	0.046	0.05535	0.04899	0.04189	0.02025	0.05616	0.03817	0.04855	0.02182	0.0222	0.0157
-1.11	0.02833	0.02836	0.04324	0.03966	0.03373	0.03336	0.03392	0.03399	0.03152	0.02537	0.02968	0.03109	0.03236	0.03698	0.03361	0.02467	0.04541	0.04264	0.02864	0.02921	0.03638	0.03216	0.04484	0.03517	0.01669	0.02827	0.03817	0.03531	0.02218	0.04307	0.04685	0.0259	0.02926	0.03054	0.02155	0.03632	0.037	0.03218	0.019	0.03481	0.03667	0.02838	0.01093	0.03914	0.01934	0.03673	0.01399	0.0039	0.00245
-1.1	0.03169	0.02685	0.04619	0.04104	0.04181	0.05282	0.04064	0.03363	0.03711	0.03306	0.03205	0.03386	0.04068	0.04076	0.03857	0.03914	0.04724	0.04667	0.03494	0.03953	0.04124	0.03678	0.05081	0.04093	0.02927	0.04091	0.05443	0.04341	0.03704	0.04932	0.04758	0.0293	0.0412	0.02549	0.0302	0.04601	0.03541	0.03148	0.0337	0.0411	0.03592	0.03757	0.02146	0.04783	0.0157	0.02566	0.02073	0.0046	-0.000121644
-1.09	0.01902	0.03446	0.04289	0.03063	0.03674	0.05603	0.04259	0.03749	0.03431	0.03682	0.02825	0.02983	0.03039	0.03675	0.02733	0.03554	0.04246	0.03995	0.02834	0.03097	0.03515	0.03332	0.04082	0.04828	0.02977	0.0418	0.04675	0.04018	0.0358	0.04795	0.04686	0.03224	0.03228	0.02937	0.02397	0.04908	0.03696	0.03093	0.02822	0.04666	0.04279	0.03328	0.02645	0.03936	0.02835	0.03167	0.02305	0.0145	0.02534
-1.08	0.01124	0.0214	0.02833	0.01677	0.01802	0.0298	0.02391	0.01581	0.02305	0.02903	0.01506	0.01471	0.02097	0.02199	0.0192	0.02276	0.03343	0.03118	0.01921	0.0119	0.02448	0.01675	0.0253	0.02897	0.01379	0.02862	0.03323	0.02776	0.01701	0.02786	0.02998	0.01395	0.02379	0.01652	0.01464	0.0427	0.01862	0.01546	0.0224	0.03237	0.02872	0.02327	0.01498	0.02904	0.00452	0.01689	0.01089	-0.00444	0.00138
-1.07	0.00222	0.01046	0.02067	0.00723	0.00962	0.01931	0.01428	0.0168	0.01106	0.01354	0.00927	0.00548	0.01317	0.01564	0.01967	0.01012	0.02229	0.02162	0.01398	0.01612	0.00925	0.01013	0.01613	0.02177	0.01073	0.02334	0.01903	0.02138	0.00372	0.02497	0.02548	0.00512	0.02313	0.0169	0.02089	0.028	0.01597	0.00487	0.01051	0.01852	0.01477	0.01077	0.01222	0.02224	-0.00139	0.00368	0.00968	-0.00673	-0.00886
-1.06	-0.00141	0.00275	0.00993	-0.0015	0.0053	0.01614	0.00436	-4.64647e-05	-0.000517952	-0.000157375	-0.000930779	-0.00237	-0.000683695	0.00328	0.00288	0.00126	0.00297	0.00912	0.00992	0.00497	0.00578	-0.00312	0.00725	0.00615	-0.00586	0.00281	0.01127	0.00529	-0.0055	0.01253	0.01208	-0.00107	0.00702	-0.00077342	0.00104	0.00838	-0.00469	-0.01117	0.00528	0.001	0.00215	0.00115	-0.000946233	0.00812	-0.00345	-0.00855	-0.01052	-0.02358	-0.0274
-1.05	-0.01651	-0.00653	0.00478	-0.0129	-0.00198	-0.000241812	-0.00711	0.00155	-0.01098	-0.0122	-0.00441	-0.00577	-0.00706	-0.00777	-0.00709	-0.01026	-0.00276	0.00109	-0.000535104	-0.00946	-0.01298	-0.01458	-0.00346	-0.00233	-0.01169	-0.00538	-0.00137	-0.00883	-0.01674	-0.00245	-0.00134	-0.01591	-0.00656	-0.01106	-0.01772	-0.00796	-0.01968	-0.02777	-0.00182	-0.01132	-0.0149	-0.00952	-0.01272	-0.000906297	-0.01762	-0.01706	-0.01583	-0.03075	-0.03037
-1.04	0.01003	0.00936	0.0173	0.01734	0.01925	0.03463	0.02192	0.00896	0.0077	0.01174	0.01186	0.02292	0.01711	0.01133	0.01557	0.02036	0.02524	0.02641	0.02973	0.02657	0.0252	0.01635	0.02819	0.01592	0.01625	0.02174	0.03424	0.01897	0.01683	0.03462	0.02524	0.01528	0.02813	0.01474	0.01447	0.01954	0.0105	0.00291	0.03446	0.01873	0.01733	0.01769	0.00883	0.0262	0.01754	0.02091	0.01259	-0.01267	-0.00787
-1.03	0.00117	0.00887	0.01605	0.00128	0.01085	0.02445	0.0046	0.00323	0.00361	0.00797	0.00673	0.01091	0.00691	-0.00194	0.00695	0.00618	0.01144	0.00974	0.01325	0.0089	0.00403	0.00857	0.01317	0.00997	-0.00303	0.01982	0.01687	0.00116	0.00976	0.01394	0.01037	0.000222216	0.02141	0.00127	0.00331	0.01457	0.00193	-0.00417	0.0161	0.01725	0.01321	0.02032	0.000701191	0.02353	0.00472	0.00868	0.00824	-0.00731	-0.01375
-1.02	0.00728	0.01984	0.02057	0.01425	0.01667	0.03184	0.02401	0.01934	0.01042	0.0203	0.01324	0.01712	0.00737	0.00361	0.02022	0.01533	0.01395	0.02187	0.02463	0.0185	0.01853	0.01184	0.01437	0.02253	0.0048	0.0221	0.0221	0.01311	0.01875	0.02567	0.02391	0.01088	0.02875	0.00834	0.02426	0.02557	0.01273	0.0022	0.04043	0.02389	0.01345	0.03888	0.01009	0.03255	0.0116	0.02008	0.02092	-2.99945e-05	-0.00184
-1.01	-0.00213	0.00404	0.00844	-0.000988167	-0.00149	0.00833	0.00935	0.00323	-0.00196	-0.00518	-0.00179	0.00677	-0.00108	-0.00222	0.00781	-0.00201	-0.00224	0.00503	0.00291	0.00397	0.01147	-0.00273	0.00875	0.00518	-0.00236	-0.00101	0.00625	0.00568	0.00114	0.01075	0.01223	-0.00332	0.012	0.00408	0.00467	0.0113	0.000452535	-0.00719	0.01974	0.01233	0.00113	0.01577	-0.00814	0.02096	0.00927	0.02778	0.00741	-0.02056	-0.02429
-1	-0.00905	-0.00349	0.00115	-0.00238	-0.00825	-0.000718765	-0.00256	-0.00184	-0.01083	-0.000404117	-0.00343	-0.00386	-0.00633	0.00255	0.00437	0.000293842	0.00298	-0.00095238	-0.0045	-0.00134	0.00878	-0.0045	0.000883301	0.0024	0.000133702	-0.0019	0.00156	0.000451675	-0.000993829	0.01192	0.00256	-0.00321	0.00554	-0.00425	-0.00108	0.00867	-0.00716	-0.00293	0.00521	0.00809	0.00079594	0.00842	-0.01413	0.00609	0.00535	0.02051	-0.00388	-0.02199	-0.01178
-0.99	-0.01004	-0.01105	0.00709	-0.00152	-0.00492	0.00204	-0.000657143	-0.00723	-0.01233	9.35939e-05	-0.00461	0.00565	0.000476416	0.00333	-0.00103	-0.0045	-0.00273	-0.00537	-0.00772	-0.01146	-0.00261	-0.00354	-0.00578	-0.00548	-0.0097	-0.000491243	0.00379	-0.00123	-0.00414	0.0062	-0.00399	-0.00577	-0.000316893	-0.00178	-0.00417	0.000984552	-0.00897	-0.000591327	0.01447	-0.00992	0.000809744	0.00737	-0.00505	0.00919	0.00918	0.01449	-0.000653852	-0.02015	-0.01252
-0.98	0.00314	-0.000896023	0.01276	0.00284	0.00662	0.00332	0.00236	0.00101	0.00595	-0.00127	0.00344	0.0128	0.00421	0.0015	0.00533	0.00829	0.00635	0.00443	0.00668	0.00411	0.00196	0.00502	0.000147117	0.00685	0.00327	0.00256	0.01581	0.00954	0.01244	0.02017	0.01342	-0.00468	0.00834	0.00772	0.0062	0.00753	-0.00328	0.01365	0.01537	-0.00553	0.000215886	0.01059	-0.000977457	0.02157	0.02772	0.01595	0.01343	-0.00403	-0.00438
-0.97	0.00905	-0.000239279	0.01997	0.00591	0.00807	0.0079	0.0061	0.00528	0.00874	0.00187	0.00867	0.01918	0.00865	0.0113	0.01389	0.01656	0.01305	0.01603	0.0121	0.01339	0.01301	0.00695	0.01056	0.01466	0.00734	0.00591	0.02285	0.01982	0.02421	0.02341	0.0208	0.00981	0.0129	0.00867	0.00198	0.01002	0.0068	0.02483	0.02753	0.00575	0.00785	0.01458	-0.000587439	0.03534	0.03908	0.02273	0.01078	-0.00322	0.00191
-0.96	0.00728	-4.90516e-05	0.02235	0.00382	0.01408	0.00656	0.00705	0.01319	0.00817	0.00454	0.00884	0.01919	0.00745	0.01775	0.02053	0.01845	0.01557	0.01094	0.01065	0.01338	0.01508	0.01167	0.0122	0.01442	0.00792	0.01404	0.02133	0.01588	0.02387	0.01932	0.02117	0.0126	0.01545	0.00581	0.00648	0.00987	0.00515	0.01926	0.02145	0.00866	0.00955	0.01504	-0.00587	0.01959	0.02419	0.01587	0.0088	0.000998844	0.00346
-0.95	0.01642	0.01054	0.01827	0.02055	0.02477	0.01572	0.01516	0.01508	0.00815	0.01085	0.01182	0.01809	0.01821	0.02383	0.02946	0.0194	0.01673	0.01934	0.00997	0.01664	0.02397	0.01494	0.01414	0.01634	0.008	0.01238	0.02603	0.01458	0.00894	0.01771	0.0223	0.00978	0.02136	0.00214	0.00501	0.01507	0.00791	0.0184	0.02124	0.0084	0.01358	0.01892	-0.00875	0.01183	0.01423	0.00871	-0.00325	-0.01866	-0.01441
-0.94	-0.00059933	-0.01269	0.00278	0.0039	0.00777	-0.00295	-0.00645	0.00793	-0.00731	-0.00597	-0.00568	0.000519125	-0.00733	-0.000940433	0.00507	-0.00454	-0.0092	-0.00546	-0.01571	-0.00688	-0.00225	-0.00519	-0.00913	-0.00492	-0.00756	-0.00829	0.00374	-0.00656	-0.0139	-0.00198	-0.00762	-0.02117	-0.00548	-0.01691	-0.00818	-0.00812	-0.01521	-0.00715	0.00152	-0.01545	0.00030252	0.000453161	-0.0106	-0.01087	-0.01323	-0.0157	-0.01216	-0.02138	-0.01667
-0.93	0.00564	0.00573	0.00237	0.00866	0.01013	0.00331	0.000439049	0.0166	-0.00288	0.00395	0.000179654	-0.00376	-0.000864009	-0.00192	0.0058	0.00426	0.00116	-0.000309385	-0.00667	0.00103	0.00145	-0.0007642	-0.0022	-0.00117	-0.00459	-0.00216	0.00902	0.00188	-0.01157	0.00134	0.000911048	-0.01262	-0.00151	-0.01452	-0.000217992	-0.00156	-0.01339	-0.00544	0.00113	-0.01753	-0.00584	-0.00863	-0.019	-0.02138	-0.01146	-0.01916	-0.02065	-0.03051	-0.02279
-0.92	0.00811	0.00939	0.00789	0.0185	0.01573	0.01131	0.00519	0.02032	0.00532	0.00434	0.00704	0.00685	0.0043	0.00909	0.0098	0.0143	0.00805	0.00411	0.0045	0.00528	0.00991	0.00909	0.00569	0.00892	0.00865	0.00624	0.01888	0.01119	0.00377	0.01023	0.01356	-0.000985274	0.01256	-0.000747985	0.01005	0.01209	0.00067861	0.00905	0.02381	-0.01044	0.00781	-0.000444129	-0.000910871	-0.0025	0.000535565	-0.01206	-0.01118	-0.00448	-0.00421
-0.91	0.00174	-0.0074	0.00266	0.00392	0.00819	0.01374	0.0017	0.01603	-0.00515	-0.000715037	0.00226	0.00070299	0.00162	0.00658	0.00093858	0.000959152	0.00583	0.00198	0.0072	0.000230287	0.00546	0.000252933	0.00162	0.00855	-0.000557657	0.00512	0.01341	0.00020928	-0.00717	0.01428	0.01336	-0.00625	0.01934	-0.00394	0.00268	0.0133	5.23674e-05	0.00841	0.00756	-0.00111	0.00723	-0.00612	-0.01503	0.000444243	-0.01215	0.00115	-0.0172	-0.01572	0.00589
-0.9	-0.02261	-0.02845	-0.01772	-0.01829	-0.01521	-0.01127	-0.01905	-0.00748	-0.02157	-0.02233	-0.01507	-0.02229	-0.02124	-0.01255	-0.01705	-0.01993	-0.01749	-0.01977	-0.01358	-0.01721	-0.01689	-0.02147	-0.02081	-0.0149	-0.01348	-0.01214	-0.0131	-0.01626	-0.02059	-0.01642	-0.01328	-0.02271	-0.00947	-0.02451	-0.01391	-0.01307	-0.0159	-0.00918	-0.00533	-0.01524	-0.00923	-0.02502	-0.03166	-0.01649	-0.02973	-0.00694	-0.01839	-0.02342	0.00878
-0.89	-0.03501	-0.03741	-0.03	-0.03443	-0.02773	-0.02615	-0.04207	-0.0209	-0.03707	-0.03461	-0.02718	-0.03774	-0.03524	-0.02818	-0.03372	-0.03284	-0.03445	-0.03197	-0.03242	-0.03435	-0.0362	-0.03828	-0.03821	-0.02722	-0.03007	-0.02787	-0.02741	-0.02775	-0.03638	-0.0328	-0.02875	-0.03346	-0.02687	-0.03488	-0.02949	-0.02713	-0.0306	-0.02704	-0.02703	-0.02963	-0.02573	-0.02849	-0.03326	-0.03182	-0.0328	-0.01614	-0.02134	-0.02962	-0.00246
-0.88	-0.02482	-0.02682	-0.02854	-0.0269	-0.0274	-0.01636	-0.03413	-0.01219	-0.03239	-0.03145	-0.02032	-0.03575	-0.02581	-0.02514	-0.0249	-0.02413	-0.02768	-0.02322	-0.02781	-0.02478	-0.02798	-0.03704	-0.03288	-0.01412	-0.02745	-0.02117	-0.02305	-0.02869	-0.028	-0.02673	-0.023	-0.0281	-0.02455	-0.03098	-0.03321	-0.02384	-0.0208	-0.01846	-0.02564	-0.03088	-0.01683	-0.01887	-0.02518	-0.03674	-0.03551	-0.01354	-0.02283	-0.02044	-0.01559
-0.87	-0.03058	-0.03372	-0.03534	-0.03301	-0.03075	-0.02197	-0.03844	-0.02118	-0.03669	-0.03393	-0.02372	-0.03529	-0.02682	-0.03118	-0.03419	-0.02877	-0.0254	-0.02148	-0.03163	-0.02598	-0.02908	-0.03583	-0.03444	-0.02598	-0.03112	-0.02621	-0.02901	-0.02873	-0.03494	-0.03197	-0.02281	-0.02827	-0.02686	-0.03048	-0.03762	-0.0276	-0.0251	-0.02443	-0.02462	-0.02714	-0.0203	-0.01885	-0.0335	-0.02445	-0.03193	-0.00471	-0.03426	-0.01985	-0.01238
-0.86	-0.0168	-0.01595	-0.01148	-0.01969	-0.01574	-0.00718	-0.02613	-0.00497	-0.02653	-0.02181	-0.0094	-0.01794	-0.0157	-0.02634	-0.02948	-0.01934	-0.01327	-0.01146	-0.01849	-0.0139	-0.01936	-0.02276	-0.0231	-0.01993	-0.02094	-0.01905	-0.01878	-0.01587	-0.02706	-0.02237	-0.01647	-0.02228	-0.02178	-0.02253	-0.02536	-0.02184	-0.023	-0.01655	-0.02467	-0.02379	-0.01947	-0.01913	-0.0315	-0.02746	-0.02701	-0.00127	-0.03178	-0.01595	-0.01218
-0.85	-0.02184	-0.01664	-0.00964	-0.02035	-0.01793	-0.01417	-0.02688	-0.00572	-0.02458	-0.01841	-0.01346	-0.01896	-0.01541	-0.02214	-0.0225	-0.02327	-0.01959	-0.01001	-0.02275	-0.01656	-0.01704	-0.02903	-0.0202	-0.01865	-0.02112	-0.01781	-0.01896	-0.01686	-0.03031	-0.02115	-0.01773	-0.02038	-0.02244	-0.01961	-0.02628	-0.02085	-0.02272	-0.01207	-0.02619	-0.0189	-0.01921	-0.03028	-0.02861	-0.03103	-0.02916	-0.00461	-0.02873	-0.01552	-0.02023
-0.84	-0.01499	-0.00183	-0.00357	-0.01053	-0.00796	-0.00592	-0.0155	0.0018	-0.01125	-0.00645	-0.0087	-0.00789	-0.00267	-0.01792	-0.00596	-0.01014	-0.00823	0.00316	-0.00863	-0.0063	-0.00854	-0.0097	-0.01116	-0.0069	-0.01493	0.00303	-0.0125	-0.00515	-0.0175	-0.01361	-0.00428	-0.00966	-0.01634	-0.00883	-0.01536	-0.000480033	-0.01252	0.00237	-0.01098	-0.00907	-0.01609	-0.00812	-0.01644	-0.0193	-0.02156	-0.00141	-0.02103	-0.01264	-0.00741
-0.83	-0.00692	0.0056	-0.00135	-0.00659	0.00366	-0.00441	-0.00375	-0.000269897	-0.00506	-0.00124	0.0069	-0.00272	0.00697	-0.00115	0.00492	0.00239	-0.00415	0.00737	-0.00482	0.00397	-0.00295	-0.0034	-0.000567271	0.00533	-0.00447	0.00804	-0.0016	0.00188	-0.01148	0.00731	0.00644	0.00423	0.00208	0.00299	-0.000244273	0.0174	0.00215	0.01607	-0.000560349	0.0012	-0.00023344	0.00659	-0.00254	-0.00835	0.00123	-0.00116	-0.01925	0.00686	-0.00987
-0.82	0.00362	0.00782	0.000546429	-0.00148	0.00277	0.01529	-0.00152	0.00822	-0.00338	0.01928	0.01334	0.01	0.01201	0.01182	0.01582	0.01153	0.00916	0.01707	0.01306	0.01202	-0.000224961	0.01178	0.01524	0.00823	0.00861	0.00877	0.01254	0.01552	0.00342	0.01774	0.01868	0.01371	0.01319	0.00403	0.000745337	0.02316	-0.0023	0.01066	0.00465	0.00453	0.01544	0.02202	-0.01094	0.00832	0.00675	-0.00433	-0.01297	0.02752	-0.00501
-0.81	0.000492355	0.01344	0.01016	0.00553	0.00649	0.01207	-0.00178	0.02473	0.00821	0.02217	0.02055	0.01592	0.01723	0.01811	0.01619	0.01043	0.0144	0.02203	0.01272	0.01442	0.0076	0.01237	0.01838	0.01592	0.00964	0.01839	0.02165	0.02237	0.00753	0.0273	0.02985	0.03068	0.02039	0.02401	0.01793	0.03286	0.01499	0.01426	0.01126	0.0015	0.022	0.01964	-0.00237	0.00846	0.00571	0.00288	-0.01606	0.0101	-0.00762
-0.8	0.01497	0.0114	0.00882	0.00473	0.00817	0.02036	0.00449	0.01763	0.00427	0.03157	0.02292	0.01767	0.0155	0.02575	0.01655	0.01524	0.01323	0.02935	0.01751	0.02219	0.00815	0.01528	0.0235	0.01684	0.02052	0.01828	0.0234	0.02329	0.01103	0.02349	0.02939	0.02567	0.01959	0.01373	0.01233	0.02707	0.01387	0.01565	0.00571	0.00917	0.03309	0.03011	0.00141	0.02307	0.01324	-0.00508	-0.00987	0.02836	0.00375
-0.79	-0.00235	-0.00896	-0.00223	-0.00508	-0.00228	-0.00444	-0.00413	-0.00129	-0.00368	0.00342	0.00652	0.00122	-0.000934677	0.00472	-0.0045	-0.00273	-0.00946	0.00306	-0.00682	0.000932546	-0.00373	-0.00333	-0.00297	0.00405	-0.00413	0.00373	0.00375	0.00284	-0.0123	0.00623	0.01019	0.00934	0.00192	0.01233	0.0058	0.01064	0.00537	0.0086	-0.00435	-0.00474	0.01545	0.0081	-0.00215	0.00678	0.00844	-0.0027	-0.02367	0.00233	0.000871483
-0.78	0.0128	0.00438	0.0035	0.00583	0.00916	0.00898	-0.00329	0.01935	0.00973	0.0134	0.01151	0.01512	0.0147	0.0081	0.01194	0.01113	0.00358	0.01091	0.01132	0.02183	0.00517	0.00415	0.01701	0.02445	0.00525	0.01995	0.00995	0.01085	0.00132	0.01752	0.02135	0.01958	0.01419	0.02222	0.01067	0.02632	0.02367	0.03369	0.02367	0.00897	0.02313	0.02329	0.01004	0.01899	0.01215	0.00305	-0.01055	0.00969	0.01638
-0.77	-0.00239	0.00516	-0.00828	-0.00512	-0.00142	-0.000423358	-0.00979	0.00467	0.00747	0.00928	0.00255	0.00857	0.01373	0.01159	0.00448	0.000476819	0.00034511	0.00722	0.00952	0.01545	0.00235	-0.00195	0.01442	0.01467	-0.00548	0.01204	-0.000208278	0.00482	0.000676961	0.00714	0.00777	0.01011	0.00704	0.01249	-0.00697	0.02112	0.01227	0.02113	0.01537	0.0055	0.00896	0.01171	-0.00128	0.00539	0.01588	-0.00104	-0.00915	0.00152	0.0167
-0.76	-0.00508	0.00115	-0.00598	-0.01112	-0.00615	-0.00757	-0.01028	-0.00368	-0.00261	0.00324	0.000313433	0.00238	0.00081732	0.00138	-0.0049	-0.00615	-0.0096	0.00151	-0.00269	0.00089422	-0.000560204	-0.00973	0.00318	0.00432	-0.01333	0.01051	-0.00345	0.00262	-0.00287	-0.00417	0.00357	0.00456	-0.00317	0.00148	-0.01177	0.0092	0.0042	0.0062	0.00102	-0.00762	-0.00141	0.0106	-0.00223	0.00402	0.01138	-0.01349	-0.01651	0.00796	0.01456
-0.75	0.00393	0.00197	-0.00514	-0.00494	0.00202	0.00625	-0.00155	0.00465	0.00256	0.01321	0.01038	0.02071	0.00736	0.000113632	-0.00267	0.00265	0.00269	0.01003	0.01338	0.00919	0.01616	0.00193	0.00775	0.01421	-0.00325	0.01798	0.00954	0.00978	0.00593	0.00237	0.01745	0.00374	0.00413	0.01898	-0.00394	0.0101	0.01978	0.00913	0.01104	-0.00355	0.00807	0.00825	0.01043	0.00311	0.00338	-0.01044	-0.01739	-0.0018	0.01175
-0.74	-0.00897	-0.0056	-0.00967	-0.02253	-0.01171	-0.00353	-0.01586	-0.0033	-0.01067	-0.000216948	-0.000193428	0.00818	0.000870506	-0.00666	-0.01447	-0.01013	-0.00653	-0.0035	-0.00198	-0.00284	-0.0061	-0.01075	-0.00351	0.00097497	-0.00794	0.00158	-0.01338	-0.00642	-0.00665	-0.01456	-0.0052	-0.00745	-0.01017	-0.00175	-0.01296	-0.00233	-0.00396	0.00415	-0.00698	-0.01201	-0.01154	-0.00158	-0.00648	-0.01056	-0.0025	-0.01372	-0.01991	-0.01358	0.0117
-0.73	-0.00302	-0.00956	-0.00801	-0.02581	-0.01556	-0.01318	-0.02178	-0.0096	-0.00925	-0.00738	-0.000874087	-5.12791e-05	0.00681	-0.00227	-0.01499	-0.00794	-0.00555	-0.00733	-0.00658	-0.00252	-0.000864883	-0.01231	-0.01048	0.00437	-0.00179	-0.000475634	-0.01165	-0.01175	-0.00485	-0.01526	-0.00411	-0.00562	-0.00407	0.00326	-0.00589	-0.00546	0.000914192	-0.00131	-0.01093	-0.01575	-0.01997	0.00519	0.0033	-0.01643	-0.00676	-0.02525	-0.01493	-0.02398	0.00691
-0.72	-0.01099	-0.0114	-0.01131	-0.0255	-0.01732	-0.01099	-0.02725	-0.01385	-0.0114	-0.00721	-0.00662	-0.00699	-0.00141	-0.006	-0.01876	-0.01105	-0.01365	-0.01263	-0.00825	-0.00782	-0.00932	-0.01339	-0.01363	-0.00554	-0.00909	-0.00757	-0.01661	-0.01171	-0.01336	-0.01875	-0.00719	-0.0122	-0.00132	-0.00652	-0.01286	-0.01019	-0.00989	-0.00994	-0.01415	-0.02387	-0.01531	-0.00768	-0.00771	-0.01802	-0.01725	-0.0192	-0.0162	-0.01232	0.00976
-0.71	-0.00663	-0.00404	0.00587	-0.02082	-0.00836	-2.4814e-05	-0.0228	-0.01145	-0.0072	-0.00675	-0.00607	-0.00734	0.00639	-0.00478	-0.01211	-0.00633	-0.00715	-0.00567	-0.00569	-0.00422	-0.00485	-0.00955	-0.00828	-0.00582	-0.00842	-0.00829	-0.01348	-0.01253	-0.01013	-0.01536	-0.00849	-0.01616	-0.0052	-0.00298	-0.01195	-0.01074	-0.01483	-0.01462	-0.01897	-0.02062	-0.0182	-0.00573	-0.01386	-0.01955	-0.01571	-0.01617	-0.02375	-0.01278	-0.00203
-0.7	-0.01215	-0.002	-0.00139	-0.02069	-0.01217	-0.00602	-0.02516	-0.01411	-0.00144	-0.00775	-0.00615	-0.00544	-0.000916109	-0.00384	-0.01267	-0.00404	-0.00793	-0.0111	-0.00744	-0.0052	-0.00349	-0.01319	-0.00788	-0.0042	-0.01347	-0.01176	-0.0207	-0.01177	-0.00795	-0.01801	-0.00873	-0.01462	-0.00442	-0.01262	-0.00754	-0.0052	-0.01115	-0.02014	-0.01774	-0.01397	-0.00715	-0.00473	-0.01206	-0.0246	-0.01671	-0.01734	-0.01846	-0.01511	-0.00984
-0.69	-0.00568	0.00343	0.00174	-0.01339	-0.00499	-0.000693323	-0.01559	-0.00615	0.00672	-0.00454	0.000145093	-0.000227506	-0.00314	-0.00195	-0.00375	0.000705669	-0.000789595	-0.00534	-0.00826	-0.00101	0.000547689	-0.01008	0.000297017	-0.00417	-0.01133	-0.00791	-0.01357	-0.01284	-0.00812	-0.01168	-0.00437	-0.01513	-0.00443	-0.01011	-0.01199	-0.01072	-0.0153	-0.02508	-0.01541	-0.01475	-0.01339	-0.01404	-0.02239	-0.0233	-0.01773	-0.01929	-0.02544	-0.01249	-0.01584
-0.68	-0.02013	-0.01332	-0.01717	-0.02718	-0.01643	-0.01716	-0.02761	-0.01901	-0.01626	-0.02125	-0.01361	-0.01353	-0.01443	-0.01386	-0.0176	-0.01307	-0.01869	-0.01497	-0.0185	-0.01302	-0.0149	-0.02369	-0.01322	-0.01501	-0.02254	-0.02288	-0.01868	-0.02209	-0.02449	-0.02955	-0.0171	-0.02894	-0.01413	-0.02385	-0.01934	-0.01715	-0.0244	-0.03216	-0.02203	-0.02728	-0.01629	-0.0246	-0.02921	-0.02384	-0.02324	-0.02034	-0.02638	-0.01861	-0.00932
-0.67	-0.00789	0.00404	-0.00613	-0.00594	-0.00267	0.00295	-0.01594	-0.00151	0.002	-0.00141	0.0077	0.00816	0.00961	0.01377	-0.00428	0.00873	0.000854595	0.00319	0.00598	0.000860788	0.00536	0.00143	0.01021	0.00509	-0.00582	-0.00859	0.000428628	-0.00479	-0.00481	-0.00862	-0.000636009	-0.00139	0.00719	0.00187	0.01127	0.01173	-0.00963	-0.02099	-0.0053	-0.00458	0.01045	-0.00402	-0.00789	-0.00833	0.00414	0.00179	-0.01201	0.000724463	0.00125
-0.66	-0.03238	-0.02325	-0.0346	-0.03102	-0.02908	-0.02987	-0.04337	-0.03365	-0.02467	-0.02718	-0.0334	-0.03157	-0.02931	-0.02188	-0.03233	-0.02366	-0.03124	-0.024	-0.02155	-0.03215	-0.02549	-0.03031	-0.02165	-0.02522	-0.03063	-0.03289	-0.0313	-0.03133	-0.03299	-0.03139	-0.02286	-0.02913	-0.01738	-0.02676	-0.02032	-0.01654	-0.0293	-0.03574	-0.03054	-0.02655	-0.01822	-0.02092	-0.02092	-0.01919	-0.01169	0.00142	-0.02562	-0.00958	0.00835
-0.65	-0.02688	-0.01106	-0.02581	-0.03199	-0.02546	-0.02809	-0.03551	-0.03039	-0.01588	-0.02841	-0.02872	-0.02079	-0.01763	-0.01562	-0.03119	-0.02082	-0.01973	-0.01646	-0.01856	-0.02035	-0.01772	-0.02576	-0.01944	-0.01839	-0.0236	-0.01758	-0.02201	-0.02074	-0.02588	-0.02476	-0.0181	-0.02238	-0.01474	-0.01797	-0.02375	-0.01656	-0.0275	-0.02142	-0.02584	-0.01628	-0.01566	-0.02051	-0.02539	-0.02844	-0.01662	-0.02256	-0.03791	-0.01887	-0.00254
-0.64	0.000640505	0.01591	0.00332	-0.00362	0.00161	-0.0032	-0.00467	0.00426	0.00781	0.00229	-0.00102	0.00708	0.00776	0.00935	-0.000323781	0.00867	0.00105	0.00871	0.00866	0.00828	0.01131	-0.000638592	0.000698769	0.01552	0.00653	0.00351	0.00507	0.00992	0.00268	0.00814	0.00828	0.00771	0.01348	0.01192	0.0036	0.01608	-0.00583	0.00623	0.01131	-0.000511387	0.000248637	0.00516	-0.00414	-0.01675	0.00292	0.00649	-0.00235	-0.01331	0.02079
-0.63	-0.00514	0.01706	-0.01239	-0.00376	-0.00208	-0.00906	-0.00342	-0.00485	0.00469	0.00924	-0.00703	-0.00207	0.00698	0.00319	0.000844983	0.00308	-0.00348	0.00966	0.00615	0.00298	0.00687	-0.00318	-0.00192	0.00475	0.00697	0.0029	0.00311	0.00317	-0.00265	0.00822	0.00677	0.00352	-0.00243	0.01137	0.000160452	0.01721	-0.00545	0.00424	-0.00227	-0.000336229	-0.00281	0.00666	-0.00192	-0.00967	0.00995	0.01435	0.00787	0.00211	0.00833
-0.62	0.000662489	0.00948	-0.00846	0.00317	-0.000981393	-0.00429	-0.00401	-0.00706	0.00428	0.00631	-0.00772	0.00655	0.0036	0.00718	1.81525e-05	0.0032	-0.00868	0.00881	0.00245	0.0059	0.00458	-0.00105	-0.0014	0.00827	0.01352	-0.000720668	0.000659772	0.00254	0.000381789	0.00726	0.00638	0.00517	0.00802	0.0073	0.000127368	0.01012	-0.01122	0.00293	0.00388	-0.00344	-0.00575	0.00748	-0.00178	-0.0073	0.0012	0.01582	0.00977	-0.0028	0.00724
-0.61	0.00192	0.01107	0.00529	0.01109	0.00472	0.01626	0.000433325	0.00543	0.00775	0.0103	-0.00315	0.02239	0.01357	0.01501	0.00402	0.01937	-0.00808	0.00517	0.00729	0.00968	3.26006e-05	-0.0065	-0.00389	0.00589	0.00393	-0.000242616	0.00364	-0.000823753	-0.01247	0.00354	0.00507	0.00366	0.00514	0.00708	0.00109	0.00403	-0.0103	-0.00261	-0.00135	-0.00887	-0.00698	0.0104	-0.000991932	0.01068	0.01027	0.03222	0.01736	0.000755192	0.01933
-0.6	0.00417	0.02294	0.01102	0.00858	0.01293	0.01693	0.00647	0.01156	0.02044	0.00391	0.00944	0.02514	0.01955	0.01451	0.01096	0.01733	0.00236	0.01082	0.01616	0.01733	0.00186	0.00328	0.00424	0.01206	0.01531	0.0079	0.0149	0.01292	0.000501239	0.00271	0.01711	0.00976	0.01003	0.01309	0.00812	0.01475	0.00126	0.00582	0.01081	-0.00171	0.00619	0.01442	0.01366	0.0102	0.0249	0.02207	0.02742	0.01266	0.03343
-0.59	0.01156	0.0196	0.000613413	8.61975e-05	0.01644	0.0132	0.0033	0.00886	0.01695	0.01084	0.01198	0.01852	0.00793	0.00748	0.00954	0.01326	0.000529024	0.00589	0.00672	0.01203	0.00376	0.000720485	0.00566	0.00486	0.01447	0.00831	0.01602	0.000672719	-0.00642	0.00574	0.01604	0.01011	0.00168	0.01366	0.00559	0.00272	-0.00532	-0.0024	0.00715	-0.01046	-0.00237	-0.00909	-0.00308	0.00279	0.00649	-0.00599	0.01185	-0.00253	0.00736
-0.58	-0.00689	-0.00198	-0.00683	-0.00151	0.00565	0.00012322	-0.00767	-0.00224	0.000812548	-0.000247452	-0.000930374	0.01768	0.00186	-0.00365	-0.00377	0.00575	-0.00388	-0.00523	0.00193	0.00661	-0.000297385	-0.000473493	0.00129	-0.00556	0.00297	0.00508	0.00248	-0.00547	-0.01181	0.00163	0.00558	0.00843	0.00173	0.00407	0.00173	-0.000779316	-0.01122	-0.00507	0.00226	-0.0079	-0.01293	-0.00509	0.00479	0.00323	0.01226	-0.00125	0.01822	0.00264	0.00611
-0.57	-0.00996	-0.0074	-0.01028	-0.01266	-0.0019	-0.00644	-0.00815	-0.01371	-0.00199	0.000491475	-0.00237	0.00178	-0.00667	-0.01162	-0.01047	-0.00199	0.00426	-0.00684	-0.00641	-0.00169	-0.00129	-0.00406	-0.00372	-0.01394	-0.00482	-0.00817	-0.00443	-0.01549	-0.01296	-0.00104	-0.00136	0.00325	-0.00818	-0.00707	-0.00529	-0.01175	-0.0134	-0.01877	-0.01229	-0.00524	-0.00827	-0.01067	-0.00101	-0.01222	0.00327	-0.00619	-0.00742	-0.00888	-0.00372
-0.56	-0.01422	-0.00996	-0.01787	-0.02117	-0.00821	-0.01753	-0.01796	-0.01649	-0.01104	-0.01491	-0.01486	-0.0115	-0.01266	-0.01767	-0.0191	-0.01686	-0.00632	-0.01424	-0.01416	-0.01901	-0.0208	-0.01657	-0.01453	-0.01932	-0.01568	-0.02228	-0.01048	-0.01894	-0.02195	-0.0142	-0.01028	-0.00855	-0.0231	-0.01447	-0.01836	-0.01914	-0.0215	-0.02564	-0.01945	-0.01086	-0.00786	-0.02099	-0.01229	-0.01665	-0.01468	-0.01376	-0.01877	-0.00254	-0.0058
-0.55	-0.00415	-0.00421	-0.00671	-0.01274	0.00253	-0.01073	-0.01458	-0.00368	0.000217042	-0.00939	-0.01388	-0.00999	-0.00144	-0.00574	-0.00949	-0.01092	0.000663633	-0.00641	-0.00843	-0.01788	-0.01737	-0.00651	-0.0012	-0.00491	-0.01116	-0.01151	-0.00645	-0.00829	-0.01724	-0.00171	0.0037	-0.000236863	-0.00872	-0.00655	-0.00944	-0.00367	-0.00765	-0.00713	-0.00164	-0.00501	0.0013	-0.0115	-0.02113	-0.00827	-0.0133	-0.01961	-0.01306	-0.00633	-0.00816
-0.54	0.00982	0.01845	0.004	0.00314	0.01411	-0.00236	0.00165	0.00854	0.01284	0.005	0.00782	0.00931	0.00894	0.00452	0.00929	0.0096	0.00935	0.01102	0.00896	-0.000869505	-0.00342	0.00437	0.0116	0.00725	0.00132	0.01201	0.01369	0.00536	-0.00099945	0.00968	0.01907	0.01826	0.00474	0.0117	0.00578	0.00925	-0.00169	0.00572	0.0131	0.01483	0.0191	0.00102	-0.00934	0.00512	0.00144	0.00315	-0.00376	0.02712	0.01888
-0.53	0.02153	0.02633	0.01295	0.01261	0.01642	0.00857	0.00801	0.01629	0.01694	0.01168	0.0252	0.02656	0.0136	0.01352	0.01665	0.01532	0.01799	0.01877	0.02194	0.01014	0.00484	0.01322	0.01735	0.0173	0.01627	0.02732	0.0288	0.01155	0.00874	0.0171	0.03014	0.02493	0.0176	0.01891	0.02024	0.0203	0.0056	0.02	0.02655	0.02325	0.02478	0.0087	0.00386	0.02518	0.01276	0.01956	0.00706	0.0412	0.0325
-0.52	-0.00064032	-6.45288e-06	-0.0056	-0.00594	-0.00454	-0.00747	-0.01688	-0.00349	-0.01411	-0.0065	0.00296	0.00911	0.00438	-0.00654	-0.0024	-0.00172	-0.000436117	0.000133156	0.00509	-0.0056	-0.00701	0.000966177	-0.000232599	0.00622	0.00199	0.00325	0.01005	-0.00406	-0.00395	0.00146	0.01394	0.00813	-4.93035e-05	-0.00131	-0.000466939	0.00721	-0.00543	0.00655	0.00159	0.00408	0.00728	0.002	-0.00605	0.01396	0.00817	0.01103	-0.00226	0.03345	0.03141
-0.51	0.00221	0.0053	-0.00334	0.000811647	-0.00203	-0.00762	-0.01503	-0.00080582	-0.01	0.00141	0.00278	0.00382	0.00829	-0.00233	0.00269	0.0038	-0.000394254	0.00313	0.0055	-0.000323955	0.00213	0.00746	0.00205	0.00728	0.00904	0.01017	0.0111	-0.00683	-0.00398	0.00502	0.01282	0.00351	0.0086	-0.00126	0.00276	0.00684	-0.00405	0.000930121	0.0048	0.00694	0.00662	0.000387109	-0.00559	0.00306	0.00501	-0.01466	0.01052	0.01655	0.01844
-0.5	-0.00547	0.0051	0.00379	-0.000950343	0.00471	-0.00551	-0.01209	0.000109488	-0.00986	8.97371e-05	-0.00398	-0.00926	-0.003	0.000474585	0.00244	-0.00591	-0.000939941	-0.000923229	-0.00209	-0.00898	-0.005	0.00562	0.00645	0.000521923	0.00444	0.00336	0.00319	-0.00714	-0.00431	0.00447	0.00233	0.000746635	0.01193	-0.000605664	0.00594	0.0045	-0.00464	-0.00584	-0.000757513	0.0061	0.01108	-0.00328	-0.00127	-0.00296	-0.00539	-0.01502	0.00682	0.00437	0.01295
-0.49	-0.0167	-0.00461	-0.01281	-0.01183	-0.00897	-0.01613	-0.02409	-0.01911	-0.02019	-0.01159	-0.00899	-0.01951	-0.00873	-0.01105	-0.00895	-0.01302	-0.01505	-0.00862	-0.00892	-0.01499	-0.01518	-0.0045	-0.000740498	-0.00517	-0.00361	-0.00154	-0.005	-0.01138	-0.00772	-0.00772	-0.01169	-0.00373	-0.0017	-0.004	-0.00254	-0.00541	-0.00783	-0.01056	-0.000461981	-0.000760129	0.00465	-0.00887	-0.01237	-0.00578	-0.01633	-0.01459	-0.00732	0.00298	0.02126
-0.48	-0.00904	-0.00385	-0.00677	-0.01786	-0.0102	-0.01328	-0.02583	-0.01364	-0.01878	-0.00902	-0.0039	-0.01596	-0.01894	-0.00986	-0.00746	-0.0114	-0.01445	-0.00395	-0.00534	-0.01259	-0.02192	-0.00642	-0.00695	0.00408	-0.00391	-0.0062	-0.00010125	-0.00669	0.000221346	-0.00504	-0.01306	0.000806464	0.00223	0.00456	-0.01102	-0.00445	-0.01033	-0.0065	0.00331	-8.36888e-05	0.00302	-0.003	-0.000808208	-0.01342	-0.00904	-0.01214	-0.01083	-0.00266	-0.00772
-0.47	-0.00842	-0.0022	-0.00987	-0.00887	-0.00613	-0.00707	-0.02504	-0.01222	-0.01529	0.000831229	-0.00673	-0.00537	-0.00668	-0.00443	-0.00948	-0.00449	-0.01324	0.000174948	-0.00755	-0.00963	-0.01411	-0.00137	-0.00592	0.00299	-0.00382	-0.00716	-0.006	-0.01103	0.00128	-0.00223	-0.011	-0.00783	0.00112	0.00151	-0.01083	-0.0069	-0.0101	-0.01326	-0.00183	0.000792354	0.00133	-0.01109	-0.00213	-0.02626	-0.00609	-0.01052	-0.01947	-0.00879	-0.01161
-0.46	0.0067	0.00297	0.00178	0.00867	0.0058	0.00235	-0.00827	-0.00153	0.00211	0.02151	0.00518	0.01389	0.00121	0.01245	-0.000233531	0.01261	0.00511	0.0088	0.00137	-0.000915547	0.0013	0.01234	0.00948	0.01012	0.00707	0.000611584	0.00107	-0.00522	0.0157	0.00705	0.00242	-0.00469	0.00721	0.000423536	0.00224	-0.00293	-0.000536463	-0.0096	0.00668	-0.000346148	0.0016	-0.00365	-0.00151	-0.01528	-0.00108	-0.00219	-0.00973	-0.00399	0.000740658
-0.45	-0.01156	-0.01408	-0.01395	-0.00939	-0.00529	-0.00821	-0.02145	-0.01766	-0.01517	0.00313	-0.01053	-0.0045	-0.01307	-0.00254	-0.01272	-0.00389	-0.00648	-0.00896	-0.01762	-0.01871	-0.01131	-0.00561	-0.0093	-0.0103	-0.00823	-0.01498	-0.01484	-0.01685	-0.0016	-0.01009	-0.01447	-0.01725	-0.00408	-0.01484	-0.00996	-0.01482	-0.01551	-0.02607	-0.00989	-0.0186	-0.00879	-0.0207	-0.01793	-0.02504	-0.01775	-0.00605	-0.01802	-0.01173	-0.00597
-0.44	0.000557117	-0.00125	-0.01429	-0.00239	0.00176	0.00797	-0.01581	-0.01025	-0.00158	0.01015	-0.00418	0.01115	-0.00644	0.00601	-0.000519874	0.00161	0.00534	-0.00533	0.00445	0.000489196	0.00145	0.00183	0.0065	0.00334	0.00123	-0.00713	-0.00955	-0.000905311	0.0086	0.000102196	0.00189	-0.00873	0.000378566	0.00287	-0.000847393	-0.000619674	-0.00138	-0.01622	0.00429	0.00157	0.01239	-0.00976	0.00712	-0.01563	0.00039904	0.01464	-0.01497	-0.00378	0.00168
-0.43	0.01146	0.00708	2.6983e-05	0.00806	0.01002	0.01548	-0.00559	-0.000196284	0.00318	0.0172	0.00389	0.01489	0.00677	0.01943	0.00753	0.00446	0.01546	0.00617	0.01744	0.00979	0.01563	0.01136	0.00881	0.01229	0.01124	0.00405	0.00339	0.0043	0.02221	0.01649	0.01463	0.00561	0.00891	0.0127	0.02181	0.01264	0.00259	-0.00413	0.01813	0.01119	0.02783	0.0057	0.01634	-0.000299705	0.01814	0.0285	-0.01017	0.00267	0.00429
-0.42	0.00483	0.000776596	-0.0013	0.00241	0.00736	0.00954	-0.00753	-0.00496	0.00375	0.00825	-0.00231	0.00762	0.00463	0.00537	0.00535	0.000206877	0.00891	0.00809	0.00304	0.00535	0.00274	-0.0038	0.00501	-0.000177545	0.00322	0.00877	0.011	0.00438	0.00628	0.01183	0.01166	0.00347	0.00851	0.01413	0.01116	0.00539	0.00516	-0.00293	0.01165	0.0069	0.01449	-0.00216	0.00197	0.01101	0.00701	0.00918	0.00154	-0.00389	0.00951
-0.41	0.01359	0.00777	0.0084	0.01011	0.01377	0.00854	0.00857	0.00694	0.0051	0.01278	0.00734	0.01855	0.02171	0.0109	0.01696	0.01425	0.01805	0.01638	0.01035	0.01469	0.01346	0.00764	0.01512	0.01568	0.00948	0.02358	0.01701	0.01561	0.0191	0.0309	0.02831	0.02275	0.01777	0.02749	0.02006	0.02956	0.00929	0.01301	0.03061	0.0291	0.03514	0.01072	0.02107	0.02496	0.02498	0.00784	0.02042	0.00387	0.0211
-0.4	-0.01393	-0.02035	-0.01454	-0.01802	-0.01707	-0.02046	-0.01841	-0.0142	-0.01907	-0.01754	-0.01321	-0.0065	-0.00976	-0.01788	-0.00848	-0.0092	-0.0102	-0.01344	-0.01916	-0.01727	-0.01705	-0.02342	-0.01836	-0.00971	-0.01764	-0.01057	-0.01166	-0.01318	-0.00632	-0.0079	-0.00921	-0.019	-0.01377	-0.0031	-0.00572	-0.01858	-0.01668	-0.01728	-0.00449	-0.0063	0.0019	-0.01434	-0.00173	-0.00538	0.0011	-0.0193	-0.00331	-0.02094	-0.00438
-0.39	-0.01917	-0.02207	-0.02513	-0.02016	-0.02849	-0.01832	-0.02179	-0.01307	-0.02636	-0.0238	-0.00864	-0.0134	-0.01598	-0.0267	-0.01304	-0.00948	-0.00989	-0.01299	-0.01949	-0.02028	-0.02044	-0.0218	-0.0185	-0.01102	-0.01948	-0.01326	-0.01472	-0.01557	-0.01496	-0.00967	-0.01005	-0.02347	-0.01215	-0.00901	-0.01791	-0.01731	-0.01765	-0.02027	-0.01181	-0.00819	-0.01643	-0.01055	-0.00316	-0.00117	-0.00448	-0.01984	-0.00163	-0.01266	-0.00809
-0.38	-0.02011	-0.01777	-0.02396	-0.02246	-0.0183	-0.02299	-0.02169	-0.01837	-0.02061	-0.02223	-0.01313	-0.01824	-0.01963	-0.02324	-0.01854	-0.01018	-0.01374	-0.02156	-0.01965	-0.02756	-0.02302	-0.01695	-0.01764	-0.00326	-0.02049	-0.01328	-0.01307	-0.01879	-0.01373	-0.01241	-0.01194	-0.02174	-0.01433	-0.01098	-0.02219	-0.02671	-0.01466	-0.01386	-0.01066	-0.0193	-0.01009	-0.01523	-0.02206	0.00509	-0.0101	-0.00731	0.00383	-0.01431	-0.00296
-0.37	-0.00737	-0.01757	-0.01562	-0.01622	-0.02304	-0.01364	-0.0145	-0.01039	-0.01007	-0.01458	-0.00135	-0.01073	-0.00769	-0.01782	-0.01674	0.000510557	-0.00751	-0.01494	-0.00804	-0.02348	-0.01679	-0.01239	-0.01624	-0.000341114	-0.01014	-0.01611	-0.00439	-0.01035	-0.01088	-0.00636	-0.00685	-0.02006	-0.00872	-0.01021	-0.0185	-0.02249	-0.00617	-0.00981	-0.00525	-0.01535	-0.00426	-0.01451	-0.02211	-0.01421	-0.01591	-0.0137	-0.01378	-0.02357	-0.01067
-0.36	-0.01868	-0.02157	-0.00979	-0.01455	-0.01847	-0.01702	-0.02087	-0.0142	-0.016	-0.0193	-0.0081	-0.01711	-0.01554	-0.01738	-0.0167	-0.00278	-0.01111	-0.01606	-0.01133	-0.01696	-0.00842	-0.01309	-0.01535	-0.00779	-0.01921	-0.0223	-0.00324	-0.00697	-0.0129	-0.00841	-0.00563	-0.01667	-0.01108	-0.0085	-0.01106	-0.01599	-0.000236228	-0.00872	-0.01233	-0.0093	-0.000969211	-0.01669	-0.02267	-0.00738	-0.01357	-0.0061	-0.01439	-0.0159	0.00175
-0.35	-0.00665	-0.01501	-0.01128	-0.01349	-0.01059	-0.01154	-0.01698	-0.01979	-0.01715	-0.00777	-0.00776	-0.01718	-0.01023	-0.01541	-0.01615	-0.00407	-0.01308	-0.0116	-0.01044	-0.01396	-0.01126	-0.01088	-0.01359	-0.0049	-0.01593	-0.01449	-0.01265	-0.00693	-0.01228	-0.00696	-0.01158	-0.01226	-0.00707	-0.00732	-0.00783	-0.02283	-0.00967	-0.00878	-0.01367	-0.01168	0.000795514	-0.01141	-0.02092	-0.01795	-0.00271	-0.0053	-0.01563	-0.01692	-0.00681
-0.34	-0.000924285	0.00515	-0.00337	-0.000278081	0.000501974	0.00154	-0.01721	-0.00738	0.00214	0.00103	0.000310514	-0.00519	-0.00515	-0.01062	-0.00549	0.00234	-0.00542	0.00245	-0.00564	-0.0016	-0.00748	-0.00016646	-0.00299	0.00432	-0.0016	0.000827088	0.00647	0.00413	0.00288	0.00657	0.00395	-0.000584779	0.00341	-0.00246	0.000291722	-0.01267	0.003	-0.00852	0.00344	-0.000203815	-0.0085	-0.01642	-0.02515	-0.01171	-0.01764	-0.01236	-0.0265	-0.01695	-0.01073
-0.33	0.02144	0.01533	0.01327	0.02263	0.0095	0.01362	0.000398496	0.01288	0.02717	0.02499	0.01734	0.01235	0.01132	0.0107	0.01173	0.01837	0.02116	0.02	0.00439	0.01611	0.01689	0.01943	0.01456	0.02661	0.02196	0.01464	0.01874	0.02041	0.01719	0.02562	0.0262	0.01604	0.01908	0.01995	0.02352	0.0162	0.02485	0.01396	0.01766	0.02243	0.02094	0.0031	-0.00208	0.000677253	-0.00236	0.00794	0.00239	-0.01449	0.00356
-0.32	0.01504	0.02157	0.0082	0.01456	0.01475	0.01305	0.00407	0.00711	0.02649	0.0214	0.01442	0.00906	0.01958	0.01395	0.0096	0.01718	0.0232	0.01458	0.01042	0.0039	0.01279	0.01515	0.01948	0.02119	0.02231	0.00874	0.01657	0.01575	0.01657	0.02617	0.02531	0.0131	0.01538	0.01631	0.0183	0.01643	0.01031	0.00968	0.01574	0.01107	0.02821	0.00376	-0.00417	-0.000710368	-0.00776	0.00187	-0.00499	-0.00462	0.00657
-0.31	0.00328	0.00786	0.00323	0.00761	0.00383	0.00627	-0.00215	0.00647	0.01033	0.01038	0.00105	0.00394	0.00168	0.0031	-0.00113	0.00308	0.0111	0.000509976	-0.00705	0.00264	0.00139	0.00723	0.000611153	0.01203	0.009	0.000155759	0.00233	0.01123	0.0044	0.00683	0.01477	-0.0028	0.00276	0.00228	0.00824	0.00482	0.00803	0.00223	-0.00146	-0.00283	0.01177	-0.01033	-0.000415545	0.00415	-0.00768	-0.0035	0.01115	-0.00992	0.00716
-0.3	0.00103	0.00461	-0.00321	-0.0011	0.000501522	0.00913	-0.00534	0.00525	0.00611	0.01025	0.00216	-0.000509196	0.00375	-0.00237	-0.00831	0.000501556	0.00907	-0.0013	-0.01105	0.00136	0.000604596	-0.0048	-0.00903	0.01135	0.00299	-0.0067	-0.00495	0.00212	-0.00267	-0.000849306	0.00491	-0.00777	-0.00682	-0.00299	0.00432	-4.93422e-05	0.000589799	-0.00611	-0.01079	-0.00355	0.00129	-0.01556	0.000532285	-0.00686	-0.01633	-0.00897	-0.00439	-0.01463	0.00132
-0.29	-0.00175	0.00658	-0.00198	0.00247	0.0074	0.00723	-0.00881	-0.00308	0.00913	-0.00159	0.00254	0.00792	0.00338	0.00567	-0.00939	0.0028	0.00335	0.00109	-0.00891	0.00276	0.000322811	-0.00334	0.00196	0.00555	0.00423	-0.00238	0.0087	0.00766	-3.46009e-07	0.00483	0.01184	-0.00143	-0.00239	-0.007	0.0055	0.0086	0.00823	0.00707	-0.00505	0.00754	0.000197581	-0.01619	-0.00354	-0.00493	-0.01937	-0.01298	-0.01122	-0.01633	-0.00105
-0.28	0.00975	0.01892	0.000160025	0.01477	0.01263	0.01614	0.00627	0.00736	0.01982	0.00449	0.00951	0.0136	0.00497	-0.000120163	-0.000142567	0.01777	0.00322	0.01284	-9.79778e-05	0.0036	0.01094	0.00505	0.00195	0.01276	-0.00261	0.01066	0.01797	0.01327	0.00919	0.01078	0.01635	0.00798	0.00892	-0.00875	0.02002	0.0225	0.01764	0.02497	0.01069	0.01382	-0.00591	-0.00899	0.000673651	-0.01413	-0.00619	-0.00722	-0.01553	-0.00623	0.00196
-0.27	-0.00687	0.00113	-0.01095	-0.00835	0.00337	0.00278	-0.00806	-0.00697	0.00574	-0.00622	-0.000452814	0.00534	-0.00226	-0.00441	-0.01059	0.0062	-0.00442	0.00749	-0.0116	-0.0019	-0.00231	-0.00466	-0.00587	-0.00551	-0.00153	-0.000832469	0.00601	0.00333	-0.00235	0.00709	0.00964	0.00425	0.00422	-0.01665	0.00695	0.01357	0.00605	0.00596	0.00398	0.00636	-0.00767	-0.0064	0.00555	-0.01226	-0.01109	-0.01252	-0.01919	-0.00816	-0.0098
-0.26	5.69724e-06	0.00298	-0.01399	-0.0022	0.00469	0.00674	-0.00463	0.000147915	0.00594	-0.00233	0.00162	0.0107	0.00233	-0.00444	0.00355	0.00554	-0.00149	0.01783	-0.0055	-0.00416	0.00556	-0.00117	-0.00109	0.00493	0.00121	0.00528	0.01109	0.01001	-2.00982e-05	0.00489	0.02061	0.01073	0.00629	-0.00982	0.02057	0.02725	0.01148	0.03012	0.0167	0.0169	0.00184	0.00873	0.02029	0.00372	0.00654	-0.00336	0.00823	0.00966	0.013
-0.25	-0.02118	-0.02458	-0.02144	-0.02247	-0.01615	-0.02166	-0.02061	-0.01789	-0.02293	-0.02636	-0.01713	-0.01213	-0.02179	-0.01974	-0.01653	-0.02328	-0.02499	-0.00812	-0.02457	-0.02174	-0.01882	-0.01667	-0.01777	-0.01202	-0.01511	-0.01464	-0.0088	-0.0137	-0.01544	-0.01557	-0.0073	-0.01589	-0.01686	-0.026	-0.00757	0.000576733	-0.01178	0.00505	-0.00763	-0.00356	-0.01485	-0.00478	0.00368	0.0058	-0.0081	0.00174	0.00191	0.00225	0.00817
-0.24	-0.02978	-0.02599	-0.02979	-0.0292	-0.01514	-0.03032	-0.02974	-0.02347	-0.02653	-0.03573	-0.02365	-0.02411	-0.02414	-0.03103	-0.02788	-0.02664	-0.03293	-0.0267	-0.03164	-0.02727	-0.03362	-0.02356	-0.0289	-0.01733	-0.02037	-0.02222	-0.0099	-0.0149	-0.01843	-0.01806	-0.01336	-0.02103	-0.02305	-0.0315	-0.01255	-0.00516	-0.01858	-0.00945	-0.01298	-0.00994	-0.02304	-0.01369	-0.00933	-0.00723	-0.01544	-0.01787	-0.02157	0.00187	0.01283
-0.23	-0.01179	-0.0115	-0.00985	-0.01521	0.00232	-0.01197	-0.02265	-0.00302	-0.00553	-0.01614	-0.00781	-0.01273	-0.00908	-0.01269	-0.01647	-0.01604	-0.01278	-0.01574	-0.02073	-0.00649	-0.02341	-0.00695	-0.01973	-0.00901	-0.00681	-0.01676	-0.00102	-0.00952	-0.00992	-0.00509	-0.01383	-0.02128	-0.02184	-0.02026	-0.00482	-0.00559	-0.01772	-0.01793	-0.01061	-0.00835	-0.02368	-0.01448	-0.00228	-0.01478	-0.01354	-0.00952	-0.01848	-0.000895227	0.000123072
-0.22	-0.04407	-0.03164	-0.02803	-0.03784	-0.03167	-0.03846	-0.0362	-0.03328	-0.03173	-0.04026	-0.03371	-0.0257	-0.03263	-0.03307	-0.03227	-0.03558	-0.03685	-0.0343	-0.03736	-0.02968	-0.0384	-0.02352	-0.03399	-0.0301	-0.03283	-0.02497	-0.02177	-0.02817	-0.03164	-0.02313	-0.0236	-0.02961	-0.01737	-0.03395	-0.02126	-0.01769	-0.03273	-0.02341	-0.01977	-0.01225	-0.03452	-0.01024	-0.01473	-0.01885	-0.0149	-0.02259	-0.02655	-0.00872	0.00574
-0.21	-0.03477	-0.04067	-0.03217	-0.04045	-0.03332	-0.03519	-0.03505	-0.03507	-0.03201	-0.03736	-0.03222	-0.03283	-0.03395	-0.03416	-0.02564	-0.03122	-0.03577	-0.0376	-0.03696	-0.02962	-0.03526	-0.02149	-0.03013	-0.02131	-0.0274	-0.01879	-0.0169	-0.02714	-0.02868	-0.0221	-0.01528	-0.02386	-0.01578	-0.02649	-0.0287	-0.01647	-0.03339	-0.0172	-0.01983	-0.00962	-0.0219	-0.0118	-0.01304	-0.03055	-0.021	-0.01942	-0.02369	-0.02214	-0.01692
-0.2	-0.02215	-0.03196	-0.01919	-0.03262	-0.02117	-0.02824	-0.02178	-0.02966	-0.02182	-0.02951	-0.01087	-0.02761	-0.02961	-0.02167	-0.01743	-0.01867	-0.02939	-0.02837	-0.03012	-0.02046	-0.03161	-0.01962	-0.02789	-0.01534	-0.0225	-0.02001	-0.01921	-0.02621	-0.02225	-0.02059	-0.01794	-0.02293	-0.02331	-0.01909	-0.03142	-0.01228	-0.01858	-0.0105	-0.01509	-0.01187	-0.01391	-0.00335	-0.01475	-0.01663	-0.01456	-0.00996	-0.02063	-0.01637	-0.00709
-0.19	-0.01879	-0.02091	-0.01095	-0.0285	-0.00983	-0.01979	-0.01389	-0.02804	-0.01601	-0.00919	-0.01346	-0.02145	-0.01397	-0.01738	-0.00664	-0.01323	-0.01619	-0.01573	-0.01894	-0.01411	-0.01131	-0.01599	-0.01306	-0.01387	-0.00823	-0.01204	-0.01202	-0.01205	-0.00877	-0.01113	-0.00339	-0.00863	-0.00718	-0.00354	-0.00304	0.00485	-0.000798861	0.00102	-0.000808721	0.0039	0.00915	-0.00138	7.02401e-05	-0.00114	0.00304	-0.00545	-0.00559	-0.01298	-0.00187
-0.18	0.0183	0.0077	0.00642	0.00268	0.01298	0.00685	0.01855	-0.00173	0.01216	0.0235	0.00591	0.00692	0.01295	0.00561	0.02291	0.00964	0.00746	0.00342	0.0069	0.01076	0.01781	0.01172	0.02073	0.01521	0.01468	0.01055	0.0106	0.01394	0.01577	0.01138	0.01709	0.01219	0.00882	0.01719	0.02277	0.01782	0.01281	0.01954	0.01877	0.0166	0.03068	0.00245	0.01929	0.01595	0.0051	0.00769	0.01448	0.00886	0.000184672
-0.17	-0.01017	-0.01671	-0.01979	-0.02712	-0.01007	-0.01539	-0.00684	-0.0198	-0.01159	-0.00631	-0.02392	-0.01676	-0.01546	-0.0174	-0.00808	-0.02346	-0.01241	-0.01362	-0.02214	-0.01642	-0.01534	-0.01756	-0.01224	-0.01683	-0.01547	-0.01733	-0.00692	-0.0084	-0.01091	-0.01207	-0.00461	-0.01138	-0.01573	-0.01342	-0.00297	-0.00274	-0.01059	-0.00477	-0.00856	-0.00752	-0.000588751	-0.01476	-0.00197	0.00494	-0.000481396	-0.00723	-0.00659	-0.000699025	-0.00278
-0.16	0.01248	0.00896	0.00195	-0.00197	0.00373	0.00303	0.00615	-0.00263	0.00319	0.00416	-0.00322	-0.0095	0.00367	-0.00339	0.01273	-0.00915	0.00259	0.00842	-0.000242737	0.00603	0.00603	0.000215104	0.00473	0.00392	0.00186	0.00334	0.00639	0.01195	0.01076	0.00847	0.00926	0.00833	-0.000687707	0.00863	0.00598	0.01062	0.01056	0.00275	0.01426	0.00812	0.00433	-0.01484	0.00364	0.01088	0.00954	-0.01155	-0.01119	-0.01673	-0.00637
-0.15	0.00121	-0.00295	-0.01374	-0.00668	-0.00733	-0.00333	-0.0036	-0.0177	-0.00431	-0.0032	-0.00698	-0.01898	-0.000378518	-0.00737	-0.00443	-0.01598	-0.00974	0.00082988	-0.00196	-0.00734	0.00117	-0.00361	-0.00555	-0.01152	-0.00714	-0.00947	-0.000882075	0.00263	0.00325	0.000919201	0.00285	-0.000588989	-0.00802	-0.000296254	-0.00509	0.00073722	0.00446	-0.00154	0.00761	0.00256	-0.000498772	-0.01951	-0.00294	-0.000806878	0.01346	-0.01381	-0.00386	-0.01834	0.00223
-0.14	-0.00736	-0.01273	-0.01985	-0.01383	-0.01812	-0.01829	-0.01757	-0.01969	-0.01607	-0.0188	-0.02381	-0.02475	-0.00788	-0.01501	-0.01173	-0.02517	-0.00978	-0.01789	-0.0143	-0.02179	-0.013	-0.01114	-0.01868	-0.01949	-0.02392	-0.02052	-0.01143	-0.01595	-0.00832	-0.01159	-0.01101	-0.01227	-0.01692	-0.00659	-0.02122	-0.01432	-0.01431	-0.01614	-0.00272	-0.00468	-0.00715	-0.02631	0.0023	-0.00634	-0.00216	-0.01812	-0.01377	-0.01828	0.0026
-0.13	-0.01986	-0.03031	-0.01675	-0.03029	-0.03418	-0.02841	-0.0307	-0.02539	-0.02221	-0.03815	-0.03349	-0.0239	-0.02433	-0.02933	-0.02984	-0.02978	-0.02313	-0.02701	-0.02958	-0.0313	-0.01992	-0.01785	-0.02828	-0.0236	-0.02969	-0.0347	-0.02453	-0.02561	-0.02319	-0.02337	-0.02256	-0.01743	-0.02074	-0.01992	-0.02689	-0.02669	-0.02354	-0.0246	-0.00294	-0.00456	-0.00938	-0.01577	-0.01856	-0.00419	-0.01355	-0.0163	-0.01461	-0.01322	0.00704
-0.12	0.00536	-0.00293	-0.00222	-0.01822	-0.01308	-0.01067	0.000900279	0.0032	-0.00836	-0.00774	-0.00882	-0.00315	-0.01001	-0.01644	-0.00975	-0.01399	-0.00549	-0.00678	-0.00876	-0.01091	-0.00566	-0.00028754	-0.0086	-0.00529	-0.0051	-0.01505	-0.00532	-0.00908	-0.0052	-0.00735	-0.00533	-0.00348	-0.01252	-0.01043	-0.01212	-0.02306	-0.01248	-0.01412	0.00702	-0.01179	-0.00569	-0.00572	-0.00754	0.00557	-0.00503	0.00133	0.00529	0.01697	0.00293
-0.11	0.00477	0.00417	-0.00774	-0.01918	-0.01014	-0.00313	-0.00972	-0.00146	-0.00889	-0.01002	0.00122	-0.00958	-0.01135	-0.01511	-0.01875	-0.01815	-0.00732	-0.00355	-0.00654	-0.01416	-0.000166649	0.00769	-0.01168	-0.00856	-0.00119	-0.00506	0.00306	-0.00173	-0.00256	-0.00372	0.00424	-0.01072	-0.00682	-0.00947	-0.00729	-0.0234	-0.00544	-0.0132	0.01061	-0.00933	-0.02099	-0.00439	0.01602	0.00158	0.00439	0.01531	0.00564	-0.00323	0.00265
-0.1	0.00996	-0.00312	-0.01377	-0.02196	-0.00137	0.00292	-0.0046	0.00199	-0.01432	-0.00198	-0.00523	-0.01018	-0.00623	-0.01927	-0.00916	-0.00948	-0.00506	-0.000828269	-0.00774	-0.01078	-0.00222	0.00172	-0.01531	-0.00471	-0.00693	-0.00735	0.00331	0.01161	-0.00572	-0.00863	0.00253	-0.01076	-0.00351	-0.01508	0.00417	-0.01939	-0.00458	-0.00206	0.01848	-0.00456	-0.01696	-0.0092	0.00954	0.00737	-0.00298	0.01723	0.0027	0.0068	0.0031
-0.09	0.00123	-0.00096811	-0.00743	-0.02309	-0.00321	0.00559	0.00627	-0.00165	-0.000763555	-0.00462	-0.00315	-0.00999	-0.0046	-0.00839	-0.00583	-0.00889	-0.00276	-0.00105	-0.000313729	-0.00767	-0.00675	-0.00023432	-0.01284	-0.00567	-0.00372	0.00043023	-0.00361	0.0052	-0.00855	-0.00353	-0.00548	-0.00423	-0.00347	-0.01004	0.00212	-0.00621	-0.00825	-0.00969	0.02143	-0.00137	-0.00374	-0.00254	0.00682	-0.0059	0.009	0.0149	0.00354	-0.00384	0.00561
-0.08	-0.00429	-0.00675	-0.00496	-0.01582	-0.00245	-0.00615	-0.00831	-0.00807	0.00158	-0.00483	-0.00649	-0.00338	-0.00364	-0.00139	-0.01346	-0.00949	0.0046	-0.00456	0.00282	-0.00883	0.000649787	-0.00048819	-0.01351	-0.00181	-0.00395	-0.00194	-0.00267	0.00866	-0.00434	-0.00153	0.00558	-0.00523	-0.00149	-0.0131	0.000872507	-0.00722	-0.00284	-0.0029	-0.00182	-0.01406	-0.00684	-0.00622	-0.0019	-0.01053	-0.00605	0.00453	-0.02475	-0.01423	0.01534
-0.07	0.01863	0.00559	0.01155	0.00854	0.01523	0.0137	0.00825	0.01088	0.01921	0.01479	0.01302	0.02097	0.00816	0.01606	0.00107	0.01125	0.02195	0.00813	0.01901	0.01464	0.0208	0.02678	0.0144	0.01841	0.01992	0.01875	0.02396	0.02716	0.01887	0.02469	0.03121	0.01345	0.01029	0.01517	0.01773	0.01594	0.01973	0.02128	0.01742	0.00537	0.0192	0.00614	0.01377	0.01707	0.00294	0.00823	-0.02674	-0.02646	0.00915
-0.06	0.00267	0.00581	-0.00314	0.00588	-0.00583	0.01193	0.00592	0.00504	0.00575	0.01307	0.0036	0.01335	-0.0069	0.0117	0.000502773	0.00128	0.000631061	0.00209	0.01196	-0.00229	0.00534	0.00593	0.0026	0.00271	0.000916377	0.00872	0.01614	0.00625	0.00992	0.01024	0.01118	-0.00391	-0.00377	0.0013	0.00369	0.00967	0.00438	0.0117	0.00813	-0.00683	0.01349	-0.00367	-0.00295	0.00492	0.00407	-0.00277	-0.01955	-0.01698	0.01226
-0.05	0.01273	0.03225	0.00582	0.01545	0.01595	0.02382	0.01583	0.01134	0.01664	0.02166	0.01265	0.02513	0.00944	0.01987	0.01423	0.00886	0.0154	0.02138	0.01889	0.01401	0.01113	0.01691	0.01317	0.01201	0.01722	0.0186	0.02106	0.02751	0.0092	0.01721	0.02601	0.00664	0.00885	0.0114	0.01276	0.03362	0.0154	0.01357	0.00771	-0.00494	0.00859	0.02025	0.00278	0.01102	0.00535	0.01339	-0.00413	0.000495402	0.00114
-0.04	0.0199	0.02363	0.02087	0.03028	0.03606	0.02146	0.02953	0.01469	0.01549	0.02126	0.02786	0.02107	0.01708	0.02522	0.01961	0.01982	0.02786	0.02554	0.02835	0.01809	0.02211	0.02248	0.01891	0.01973	0.02096	0.02286	0.02297	0.03313	0.02329	0.02395	0.02259	0.01459	0.01417	0.01321	0.02782	0.02401	0.01475	0.02815	0.01049	0.0013	0.00865	0.01838	0.01627	0.00757	0.0082	0.01624	-0.00239	0.00604	0.00362
-0.03	0.01497	0.02433	0.02393	0.02048	0.01928	0.01402	0.01952	0.02152	0.01174	0.01232	0.0192	0.00801	0.0077	0.01487	0.01926	0.02116	0.01891	0.01007	0.01119	0.00516	0.01757	0.01406	0.0157	0.02051	0.02004	0.01305	0.01803	0.02745	0.00587	0.01997	0.02141	0.01217	0.00397	0.00934	0.01756	0.01371	-0.00185	0.01272	0.01071	0.00259	0.0049	0.01375	0.00713	-0.00679	0.01636	0.00285	-0.00372	-0.01692	-0.00714
-0.02	0.00311	0.01021	0.00847	-0.000539115	0.00279	-0.00495	0.00687	0.00474	-0.00849	0.00141	-0.00258	-0.01288	-0.00424	0.00158	-0.00435	-0.00308	-0.00209	0.00198	-0.00211	-0.0087	-0.00932	-0.01107	-0.00613	-0.0096	-0.00328	-0.01065	-0.0063	-0.00211	-0.01519	-0.01091	-0.00255	-0.01383	-0.01313	-0.01153	-0.00273	-0.00997	-0.00882	-0.0088	-0.02463	-0.0137	-0.01466	-0.01991	-0.01501	-0.02265	-0.00545	-0.01134	-0.01944	-0.01023	-0.03061
-0.01	0.00186	0.00626	-0.00971	-0.00473	-0.01352	0.000843725	0.0068	-0.01	-0.00756	-0.00583	-0.01193	-0.0095	-0.000642724	-0.00238	-0.00454	-0.00826	-0.01808	-0.00236	-0.00725	-0.00808	-0.01424	-0.0109	-0.02151	-0.01511	-0.01874	-0.00656	-0.02211	-0.00781	-0.01648	-0.01573	-0.01617	-0.02461	-0.03333	-0.02227	-0.01782	-0.01697	-0.01356	-0.02166	-0.03429	-0.02338	-0.01699	-0.02474	-0.0272	-0.02766	-0.02362	-0.03254	-0.02143	-0.03574	-0.03072
0	0.00339	0.01732	0.00476	0.00961	0.0024	0.01308	0.01239	0.019	0.00707	0.00648	-0.00553	-0.0018	0.00495	0.00889	-0.00372	0.00257	-9.94084e-06	0.0089	-0.00219	0.00323	0.000565814	0.00501	-0.00342	0.00437	-0.00896	0.00866	-0.0051	-0.00656	-0.01363	0.00525	-0.00481	-0.000857185	-0.01392	-0.00789	-0.00734	-0.00901	0.000885595	0.000558621	-0.01267	-0.00409	0.00564	-8.75607e-05	-0.01937	-0.00125	-0.00891	-0.00348	-0.00587	-0.000705191	0.00152
[truncated: 552 more columns]

## Sheet: Fig 4b
		Conductance (log(G/G0))	R6-N 1 mM	R6-N 0.1 mM	R6-N 0.01 mM			R4-N 10 mM	R4-N 1 mM	R4-N 0.1 mM
		-5	1029.5	2389.7	3159.73			1553.04	2170.52	2370
		-4.99	1054	2392.73	3151.08			1618.26	2169.09	2442.67
		-4.98	1014.75	2454.85	3194.59			1633.91	2238.22	2442.67
		-4.97	996	2523.33	3257.3			1613.48	2336.76	2505
		-4.96	1065.75	2538.79	3358.92			1690	2367.04	2540.67
		-4.95	1067.5	2599.09	3341.08			1749.57	2399.6	2571.33
		-4.94	1105.75	2632.73	3392.43			1755.65	2445.3	2634.67
		-4.93	1073.75	2661.21	3441.89			1758.26	2521.57	2680.67
		-4.92	1097	2674.24	3487.03			1766.96	2554.41	2771.67
		-4.91	1117.75	2755.45	3542.7			1806.52	2570.12	2813
		-4.9	1139.5	2773.94	3544.05			1840	2671.24	2878.67
		-4.89	1172.5	2803.33	3502.7			1876.52	2704.08	2913.67
		-4.88	1177.5	2855.15	3568.38			1900.87	2761.5	2978
		-4.87	1199.75	2907.27	3619.19			1923.48	2772.07	3025
		-4.86	1203.75	2930.3	3678.92			1963.04	2880.61	3098.67
		-4.85	1193.25	2946.36	3653.78			1950.43	2977.15	3129.33
		-4.84	1209	3013.03	3699.46			2071.3	3029.99	3264
		-4.83	1221.25	3033.03	3729.46			2073.04	3093.12	3304.33
		-4.82	1225.75	3102.12	3781.35			2156.52	3231.36	3417
		-4.81	1229	3113.33	3792.43			2138.7	3262.5	3457
		-4.8	1282.75	3119.7	3841.35			2144.78	3326.19	3473.33
		-4.79	1251.75	3153.03	3857.3			2228.7	3391.03	3577.33
		-4.78	1284.75	3155.15	3926.49			2242.17	3467.3	3580
		-4.77	1330	3150.91	3891.35			2267.39	3456.16	3739.33
		-4.76	1365.25	3242.12	3940			2342.61	3562.13	3786.33
		-4.75	1376.75	3323.94	4031.62			2377.83	3685.8	3875.33
		-4.74	1354	3372.73	4120.27			2419.57	3734.08	3933.33
		-4.73	1385.5	3354.24	4121.62			2542.17	3801.77	3981.67
		-4.72	1435	3377.88	4149.46			2514.78	3832.62	4021
		-4.71	1396.75	3545.15	4082.97			2650.87	3879.18	4074.67
		-4.7	1393.75	3498.79	4235.14			2620.43	3948.3	4192.33
		-4.69	1412.5	3514.85	4178.11			2566.96	4105.4	4212.33
		-4.68	1465.5	3539.39	4220			2691.3	4090.55	4326.33
		-4.67	1474.25	3594.24	4254.86			2774.78	4293.34	4295.33
		-4.66	1449.75	3561.52	4326.22			2794.78	4337.62	4469.67
		-4.65	1547.25	3657.27	4361.08			2951.74	4419.59	4506.67
		-4.64	1499.75	3577.27	4403.51			2943.48	4479.58	4460.67
		-4.63	1528	3666.06	4430.81			3001.3	4509.57	4572.33
		-4.62	1476.5	3770.61	4440.81			3038.7	4558.7	4569.67
		-4.61	1504.5	3805.45	4532.97			3116.96	4619.25	4704.67
		-4.6	1555.75	3708.18	4494.59			3214.78	4850.04	4702
		-4.59	1563.5	3830	4501.89			3260.87	4893.74	4850.33
		-4.58	1538.5	3901.21	4528.11			3287.39	4994.57	4785.67
		-4.57	1547	3850.91	4533.24			3321.3	5017.71	4932.67
		-4.56	1566	3905.76	4527.84			3457.39	5118.25	4955.33
		-4.55	1606.25	3937.58	4515.41			3421.3	5145.67	4975.67
		-4.54	1597	3967.88	4598.92			3363.48	5135.68	4894
		-4.53	1613.5	3945.45	4640			3545.65	5171.38	5091.67
		-4.52	1579.25	3945.76	4601.89			3612.17	5240.5	5182
		-4.51	1592.25	3918.18	4663.24			3522.61	5427.88	5124.67
		-4.5	1657.5	3915.15	4676.22			3631.3	5455.87	5236
		-4.49	1635	3892.42	4683.51			3687.83	5552.41	5245.67
		-4.48	1699.5	3956.36	4687.57			3741.3	5691.23	5381.33
		-4.47	1677	3912.73	4689.73			3738.26	5668.09	5512
		-4.46	1733	4009.09	4680.54			3769.13	5873.46	5640.33
		-4.45	1732.75	4044.24	4634.32			3898.26	5935.73	5667.67
		-4.44	1794.25	4023.33	4742.43			3907.83	6093.69	5706.33
		-4.43	1759.5	4229.39	4690			4035.22	6076.55	5902.33
		-4.42	1755.75	4200.91	4670.54			3943.04	6184.52	5873.33
		-4.41	1821.25	4188.48	4670.27			4099.13	6189.66	5904.67
		-4.4	1825.75	4163.64	4804.32			4261.74	6336.19	6072.67
		-4.39	1798.25	4284.24	4779.19			4296.09	6464.72	6150.67
		-4.38	1847.5	4328.79	4730			4297.83	6540.7	6314.33
		-4.37	1832	4326.97	4716.49			4427.83	6698.66	6400
		-4.36	1854.75	4423.03	4734.05			4453.48	6901.74	6441
		-4.35	1852.75	4415.15	4715.95			4459.13	6909.74	6641.67
		-4.34	1885	4483.94	4699.73			4616.09	6894.6	6706.33
		-4.33	1881.5	4495.15	4653.78			4654.35	7069.12	6762.67
		-4.32	1853.25	4454.24	4612.97			4709.13	7118.25	6813.67
		-4.31	1821.75	4470.91	4628.11			4776.52	7158.24	6868
		-4.3	1873.75	4361.21	4618.92			4765.65	7293.63	6814.67
		-4.29	1915.75	4400.91	4595.68			4881.3	7299.34	6835.67
		-4.28	1863.5	4333.33	4558.65			4954.35	7332.48	7003.33
		-4.27	1840.75	4413.33	4502.16			5008.7	7466.15	6936.33
		-4.26	1865.5	4261.52	4434.32			5029.13	7815.2	6930.67
		-4.25	1881.25	4348.48	4460.81			5093.91	7824.05	7041
		-4.24	1799.75	4216.06	4484.86			5171.74	8008.85	7097
		-4.23	1829.75	4274.24	4468.11			5182.17	8021.99	7194.33
		-4.22	1891.5	4334.85	4457.57			5203.91	8177.38	7240
		-4.21	1944.5	4196.36	4343.78			5165.65	8324.19	7339.33
		-4.2	1912.25	4230.3	4298.92			5178.26	8395.32	7357
		-4.19	1923	4238.18	4359.19			5216.96	8229.08	7548.67
		-4.18	1925.25	4140.91	4331.62			5181.3	8230.51	7564
		-4.17	1951.5	4060.61	4263.24			5242.17	8273.92	7418.33
		-4.16	1903.75	4059.09	4253.78			5202.61	8349.04	7486.67
		-4.15	1973.5	4056.36	4222.97			5204.78	8416.45	7460.33
		-4.14	1947.75	4017.27	4175.68			5058.7	8524.14	7401.67
		-4.13	1940.25	3950	4135.14			5090	8370.47	7559.67
		-4.12	1927.5	3917.58	4087.03			5239.57	8435.02	7473.67
		-4.11	1892.5	3842.12	4072.43			5236.52	8380.75	7475
		-4.1	1919.5	3813.33	4015.41			5096.96	8476.15	7456.33
		-4.09	1925.75	3620.3	3920			5112.17	8559.84	7305.67
		-4.08	1946.25	3512.73	3968.38			5138.26	8638.1	7228.33
		-4.07	1887.5	3435.15	3910.81			5211.74	8664.38	7230
		-4.06	1939	3398.48	3866.49			5114.35	8774.92	7213
		-4.05	1945.25	3394.55	3807.3			5119.57	8892.32	7215.33
		-4.04	1962	3309.09	3784.32			5030	8912.6	7080
		-4.03	1919.5	3316.36	3765.68			4956.09	9020.57	7052.67
		-4.02	1928	3262.12	3761.08			4922.61	9249.36	7248
		-4.01	1945.5	3213.64	3742.7			4863.91	9253.93	7343.67
		-4	1961.75	3190.91	3765.14			4691.74	9031.71	7112.67
		-3.99	1933	3057.27	3749.73			4709.13	9140.82	7046.67
		-3.98	1951.5	3026.97	3809.19			4710	8988.58	7028.33
		-3.97	1985.5	3019.09	3730.27			4713.91	8913.17	6940
		-3.96	1958.75	2949.39	3733.24			4690	9045.42	6860.67
		-3.95	1937.75	2791.21	3786.76			4520.44	8819.19	6685.33
		-3.94	1974.75	2772.73	3707.84			4513.91	8841.76	6745.33
		-3.93	1939.75	2708.18	3711.89			4481.74	8898.6	6754
		-3.92	1918	2652.73	3731.89			4553.91	8922.88	6575.67
		-3.91	1919	2583.94	3675.41			4409.57	8883.18	6517.33
		-3.9	1895.5	2543.94	3627.3			4258.7	8776.06	6585.33
		-3.89	1897	2458.48	3713.51			4199.57	8814.34	6381.33
		-3.88	1913	2351.82	3691.35			4140.87	8626.96	6610.33
		-3.87	1885.25	2405.76	3636.22			4116.52	8630.39	6487.67
		-3.86	1865.25	2404.55	3605.41			4091.3	8510.43	6358
		-3.85	1846.75	2353.03	3565.68			4060.43	8441.59	6266.67
		-3.84	1838.75	2338.79	3534.59			4042.17	8415.31	6186
		-3.83	1846	2267.88	3494.32			3880	8341.62	6135.33
		-3.82	1833.5	2204.85	3522.16			3765.22	8388.75	6159.67
		-3.81	1838	2187.27	3487.3			3773.91	8183.38	5988
		-3.8	1849.5	2103.64	3455.41			3680	8142.25	5823
		-3.79	1805.75	2133.33	3425.14			3635.65	8143.39	5839.67
		-3.78	1779.25	2049.7	3320			3646.52	8133.96	5673.33
		-3.77	1786.25	1985.45	3349.46			3560.87	8014.28	5680.33
		-3.76	1749.75	2009.39	3321.08			3476.09	7831.19	5477
		-3.75	1731.5	1932.42	3332.7			3372.17	7792.63	5402
		-3.74	1729.75	1895.76	3211.62			3236.96	7610.11	5314.33
		-3.73	1734.25	1905.76	3240.81			3123.91	7578.98	5432.67
		-3.72	1730.5	1797.27	3170.81			3005.65	7448.16	5340
		-3.71	1746.25	1806.06	3122.16			2967.83	7424.45	5123
		-3.7	1746.25	1797.88	3170.27			2907.39	7407.31	5072.33
		-3.69	1741.75	1760.61	3134.05			2912.61	7503.57	5048.33
		-3.68	1775	1711.52	3094.86			2843.04	7335.33	4897.33
		-3.67	1790.5	1653.94	2998.38			2751.3	7167.67	4920
		-3.66	1777	1634.85	2919.73			2777.39	7048.56	4933
		-3.65	1757.5	1586.67	2829.46			2620.43	6870.89	4959.33
		-3.64	1748.75	1606.67	2844.05			2468.7	6793.49	4675.33
		-3.63	1756.25	1582.42	2841.62			2362.61	6768.64	4493.33
		-3.62	1724.25	1515.45	2789.73			2299.13	6516.14	4494.67
		-3.61	1729.25	1455.15	2774.05			2208.7	6469.01	4423.67
		-3.6	1725	1407.88	2805.14			2078.26	6376.75	4314
		-3.59	1708.75	1451.52	2747.84			2052.61	6209.37	4226.33
		-3.58	1621.25	1388.79	2691.35			1984.78	6049.13	4170
		-3.57	1645.25	1377.58	2564.59			1997.83	5853.76	4131
		-3.56	1714.5	1335.45	2559.46			1949.13	5821.77	4120
		-3.55	1699.5	1283.94	2586.49			1874.78	5706.94	4046
		-3.54	1683.25	1257.27	2537.3			1793.48	5738.93	3910.67
		-3.53	1661.5	1242.42	2531.35			1677.83	5598.11	3877
		-3.52	1673.5	1190.61	2507.03			1688.7	5460.15	3768
		-3.51	1612.75	1200	2480.81			1617.39	5387.32	3764
		-3.5	1567.75	1164.24	2457.3			1646.96	5244.5	3678
		-3.49	1578.5	1175.76	2368.11			1520.87	5105.97	3608
		-3.48	1600.25	1175.45	2415.95			1421.3	4943.73	3491.33
		-3.47	1561.5	1136.36	2379.73			1365.22	4912.03	3372.67
		-3.46	1552	1119.39	2331.62			1269.57	4882.03	3312.33
		-3.45	1532.25	1040.91	2337.03			1350	4694.37	3211.67
		-3.44	1552.25	1067.88	2304.05			1279.57	4561.55	3195.67
		-3.43	1529.5	1035.45	2320.27			1226.09	4543.56	3181
		-3.42	1537	970	2274.05			1168.7	4458.15	3100.33
		-3.41	1510	986.667	2253.51			1129.57	4415.6	2955
		-3.4	1514.5	950.303	2221.89			1136.96	4288.77	2828.33
		-3.39	1538.5	937.273	2146.22			1076.96	4174.52	2847
		-3.38	1570.5	941.515	2130			1030.87	4064.55	2753.67
		-3.37	1586	932.121	2133.78			1030.43	4030.28	2775.33
		-3.36	1551.75	920	2103.78			1017.39	3943.44	2691.33
		-3.35	1500.25	872.727	1991.62			954.783	3828.05	2614.33
		-3.34	1426.25	874.242	2053.24			997.391	3764.64	2468
		-3.33	1466	861.212	2014.86			926.087	3726.65	2388
		-3.32	1479.75	836.97	1993.24			934.783	3637.82	2370.33
		-3.31	1405.5	855.152	1911.08			913.913	3444.73	2170.67
		-3.3	1437.75	839.394	1862.7			900.435	3436.73	2236.67
		-3.29	1447	837.879	1858.92			874.348	3402.74	2191.67
		-3.28	1476	863.03	1796.76			872.174	3295.63	2187
		-3.27	1473.25	829.394	1778.92			830	3139.67	2176.33
		-3.26	1432.5	821.515	1742.16			812.609	3145.67	2124.67
		-3.25	1497	835.152	1717.57			821.739	3016	2056
		-3.24	1465.25	806.364	1674.05			806.087	3013.14	2040.33
		-3.23	1420	784.545	1649.46			783.044	2883.46	1979
		-3.22	1442.5	754.849	1634.32			790	2842.62	1960.67
		-3.21	1413	762.424	1591.08			800.87	2790.63	1907
		-3.2	1440	777.879	1589.73			766.087	2802.91	1813.67
		-3.19	1373	744.849	1551.62			754.783	2677.81	1846.67
		-3.18	1306.25	725.455	1528.92			732.609	2554.98	1828
		-3.17	1346	753.333	1558.11			705.217	2504.14	1770.67
		-3.16	1364.75	767.273	1543.51			672.174	2498.71	1807.67
		-3.15	1336.5	741.515	1536.49			676.522	2512.71	1747.33
		-3.14	1353.75	733.636	1505.14			657.826	2483.86	1647.67
		-3.13	1356.75	701.515	1475.14			667.826	2384.46	1598.67
		-3.12	1391.25	663.333	1411.89			643.913	2319.05	1514
		-3.11	1360	672.121	1409.73			613.044	2244.79	1496
		-3.1	1282.25	676.97	1392.16			645.652	2193.37	1507
		-3.09	1217.5	656.061	1394.05			622.174	2130.82	1508.67
		-3.08	1253.25	632.424	1337.03			576.522	2136.82	1463.33
		-3.07	1243.5	662.424	1297.3			597.391	2069.69	1369.67
		-3.06	1206.75	646.97	1340.81			610.435	1952.59	1409.67
		-3.05	1166.75	658.788	1289.46			614.348	1855.76	1301.67
		-3.04	1210.75	704.242	1281.62			587.826	1837.48	1256
		-3.03	1153.5	658.788	1241.62			568.696	1869.47	1289.67
		-3.02	1167.75	604.242	1217.03			573.044	1830.91	1199
		-3.01	1157	619.091	1215.95			531.304	1739.5	1146.67
		-3	1116	601.818	1224.86			527.391	1697.8	1098
		-2.99	1174.5	608.182	1233.51			483.043	1683.52	1071
		-2.98	1168	589.697	1212.7			530.435	1677.24	1074
		-2.97	1172.5	580.303	1201.35			490.87	1654.38	1037.67
		-2.96	1189.5	564.849	1185.68			505.217	1614.4	999.333
		-2.95	1161.5	572.121	1159.46			511.739	1583.26	991
		-2.94	1149.25	557.576	1099.46			526.957	1608.68	944
		-2.93	1138.25	531.515	1128.92			535.217	1543.84	946.333
		-2.92	1082.75	518.182	1074.32			502.609	1601.26	929.333
		-2.91	1132.5	533.636	1085.95			516.522	1588.4	885
		-2.9	1121.5	521.818	1067.3			553.913	1551.56	853
		-2.89	1133.5	491.818	1097.3			532.609	1474.44	822.667
		-2.88	1148	486.667	1098.65			550.87	1439.87	812.333
		-2.87	1152.5	456.061	1077.3			543.478	1431.59	746
		-2.86	1155.75	430.606	1083.24			530.87	1404.74	760.333
		-2.85	1103.75	415.455	1059.73			526.957	1485.58	737
		-2.84	1080	361.818	1035.68			570.435	1427.31	756.333
		-2.83	1083.25	376.364	1040			532.174	1398.46	692.667
		-2.82	1050.25	383.333	986.757			529.565	1379.03	694.333
		-2.81	1065	396.061	1007.03			498.261	1287.06	734
		-2.8	1110	374.242	1007.03			538.261	1299.91	723.333
		-2.79	1032.5	354.242	987.568			522.609	1306.2	703
		-2.78	1054.5	342.121	1007.3			533.044	1259.35	661.333
		-2.77	1005	351.212	991.081			543.044	1257.64	738.667
		-2.76	1000	304.848	949.459			516.522	1188.23	754.333
		-2.75	1018.25	316.97	952.973			500.435	1170.24	722.333
		-2.74	989.75	304.545	929.73			495.652	1183.38	670.333
		-2.73	986	293.939	940.541			521.739	1169.95	675.667
		-2.72	974.75	297.879	959.73			543.913	1141.39	653
		-2.71	1004.75	319.091	868.108			532.609	1100.26	620.333
		-2.7	989.75	311.212	891.081			509.13	1136.82	678.667
		-2.69	979.5	333.333	908.649			504.348	1094.83	636
		-2.68	915	300.909	885.135			514.783	1100.83	642
		-2.67	946.25	283.939	897.297			517.391	1088.26	580
		-2.66	943.25	296.667	877.568			500	1039.7	617.333
		-2.65	922	278.788	872.703			472.174	1016	568.333
		-2.64	896.75	271.818	850.27			515.652	1036.85	614
		-2.63	897.25	268.485	859.73			501.304	1004.28	587
		-2.62	945	270.909	865.405			514.348	1007.14	575
		-2.61	982.25	278.788	870.27			500.87	983.433	577.667
		-2.6	943.75	266.364	824.865			492.174	918.023	501.333
		-2.59	940	266.667	817.568			519.13	1004.86	554.333
		-2.58	921.5	267.879	790.811			466.522	962.011	538.333
		-2.57	926	263.636	785.946			496.087	912.025	530
		-2.56	976	260.606	761.081			464.348	961.154	513
		-2.55	978.5	277.576	781.622			527.826	945.73	519.333
		-2.54	1057	281.212	744.865			504.783	924.022	519.667
		-2.53	1040	255.152	752.162			510	879.463	492
		-2.52	1057.5	250.303	777.568			532.174	881.462	509.333
		-2.51	1091.5	259.394	735.676			526.522	836.904	456.667
		-2.5	1134.5	244.849	745.405			524.348	900.6	481.333
		-2.49	1129.5	263.03	750.541			516.522	877.749	463.333
		-2.48	1117.5	271.212	720			539.13	858.041	465.333
		-2.47	1157.75	275.758	711.622			484.783	881.748	486.667
		-2.46	1144.25	302.424	701.081			483.043	814.053	457.333
		-2.45	1122.75	287.576	695.405			483.913	828.62	448
		-2.44	1141.25	259.697	689.459			499.565	815.196	432.667
		-2.43	1177.5	275.758	675.946			509.13	775.493	475.667
		-2.42	1157.75	263.03	674.324			515.652	815.767	498.333
		-2.41	1149.75	250.909	658.919			522.174	772.922	484.333
		-2.4	1169.5	273.636	651.351			489.13	769.494	438.667
		-2.39	1221.25	276.667	636.757			456.957	780.634	408.667
		-2.38	1222	300.909	638.108			446.087	778.063	418
		-2.37	1237.5	297.273	635.405			479.13	758.069	403.333
		-2.36	1235.25	297.879	644.595			461.739	773.493	424.667
		-2.35	1271	309.394	627.838			482.174	795.487	386.667
		-2.34	1311	317.879	587.838			501.739	777.778	391
		-2.33	1314.75	310	607.297			466.522	716.081	375
		-2.32	1368	337.273	594.595			465.217	731.505	378
		-2.31	1414.75	362.121	610.811			486.957	692.374	368.333
		-2.3	1400.5	321.818	586.757			475.652	701.514	382.667
		-2.29	1447.5	350	578.649			456.087	694.373	386.333
		-2.28	1440.5	352.727	589.73			442.174	755.784	376
		-2.27	1474.25	343.03	578.919			441.304	726.364	359.333
		-2.26	1501	373.333	548.378			424.783	731.791	359
		-2.25	1518.75	374.848	573.784			463.913	708.655	337
		-2.24	1601	372.727	566.486			430	719.223	338.333
		-2.23	1567.25	364.242	584.595			457.826	739.503	305.667
		-2.22	1574.5	376.97	561.622			443.043	739.789	322.333
		-2.21	1652.25	377.879	553.784			446.087	823.479	381.333
		-2.2	1655	355.455	525.946			440.435	809.483	341.667
		-2.19	1669	333.636	516.216			443.043	780.92	292
		-2.18	1674.25	374.545	518.919			418.261	749.786	302.667
		-2.17	1597	314.242	484.595			400.435	638.389	307.667
		-2.16	1628	311.515	491.622			396.522	687.232	299
		-2.15	1554.5	293.636	513.784			400	712.654	294.667
		-2.14	1554.75	297.879	507.297			387.826	699.514	268.667
		-2.13	1446.5	297.576	481.081			397.391	722.365	306.667
		-2.12	1438.5	292.424	488.378			387.826	722.936	307.667
		-2.11	1380.5	295.455	472.432			405.652	723.508	297.333
		-2.1	1382.75	281.515	476.486			382.609	682.091	329.667
		-2.09	1342.5	268.485	445.135			370.87	683.233	302.333
		-2.08	1363.25	282.424	457.568			396.957	617.823	285
		-2.07	1344.75	286.667	462.432			384.348	707.798	321.333
		-2.06	1322.75	286.97	447.568			356.957	666.381	329.333
		-2.05	1343.25	261.515	441.892			354.783	663.525	315.333
		-2.04	1243.75	283.939	421.622			338.261	655.813	342.667
		-2.03	1284.25	308.788	424.595			350.435	653.528	299.333
		-2.02	1247.5	263.636	422.162			313.043	664.382	314.333
		-2.01	1275.25	246.061	410.541			322.174	627.249	332
		-2	1221	260.303	390.541			341.739	599.543	337
		-1.99	1198.5	266.667	399.73			340.435	578.692	303.667
		-1.98	1204.5	261.212	371.351			309.13	610.397	291.667
		-1.97	1204.75	220.606	401.081			303.478	639.817	300
		-1.96	1085.5	222.424	397.027			302.174	611.825	305.667
		-1.95	1140	212.727	379.459			285.652	600.4	326.333
		-1.94	1119	212.121	401.892			287.826	630.677	304.333
		-1.93	1089	203.636	376.216			230.87	637.247	340.333
		-1.92	1123.5	194.545	364.324			259.13	635.533	324
		-1.91	1027.25	202.727	338.649			284.348	648.101	366.667
		-1.9	1033.75	210.303	327.027			244.348	613.825	343.333
		-1.89	1020.5	206.364	361.622			234.783	657.812	351.333
		-1.88	968	200.606	347.568			250.435	643.53	331.667
		-1.87	936.5	203.939	339.73			261.304	659.526	389.667
		-1.86	929.25	190	313.243			256.522	658.383	413.667
		-1.85	942.5	180	310.27			256.957	678.378	429.333
		-1.84	853.75	164.848	286.486			234.348	709.512	437.667
		-1.83	879.75	155.455	304.324			231.739	673.808	393.333
		-1.82	940.5	134.848	311.622			214.783	646.672	402.667
		-1.81	881.5	144.242	311.622			234.783	670.094	393.667
		-1.8	867.25	143.03	314.595			262.174	710.654	405
		-1.79	805	148.788	330.27			246.522	718.652	434.667
		-1.78	781.75	141.818	341.622			253.043	662.668	434.333
		-1.77	762.5	130.606	349.73			236.522	668.952	407
		-1.76	784.5	130.303	329.459			213.478	696.944	355.333
		-1.75	820	136.061	332.973			208.696	618.68	318.333
		-1.74	708.5	126.667	339.189			237.391	667.238	345
		-1.73	721.75	137.879	327.297			212.609	629.534	358.667
		-1.72	673.75	116.667	327.027			222.174	661.24	357.667
		-1.71	670	109.091	308.108			222.609	627.821	349.667
		-1.7	682.5	106.364	327.838			230.87	603.542	312.333
		-1.69	631.25	114.545	312.162			215.652	611.254	307.667
		-1.68	646	102.424	299.189			221.739	640.96	314.667
		-1.67	596.25	111.818	314.324			215.652	661.811	291.333
		-1.66	615.75	105.758	306.486			175.652	615.824	325.667
		-1.65	586.5	110	326.216			207.826	673.808	315.333
		-1.64	559	105.152	316.757			195.217	632.962	361.667
		-1.63	518.25	116.364	293.784			213.913	663.81	347.333
		-1.62	537	93.0303	312.703			191.739	655.241	374.333
		-1.61	474.75	100.606	336.486			187.391	639.246	371.667
		-1.6	474.5	104.545	345.135			169.565	657.526	353
		-1.59	484.5	92.4242	339.189			199.565	668.952	343
		-1.58	459	99.697	307.568			186.087	653.813	335.667
		-1.57	481	110.909	299.189			200.435	702.085	355
		-1.56	435.5	106.364	286.757			180.435	710.083	348.667
		-1.55	415.25	90.303	262.973			185.217	662.382	322.333
		-1.54	412.25	95.1515	246.216			171.304	651.814	323.333
		-1.53	384.5	102.121	230.541			189.565	661.811	334.333
		-1.52	373.75	95.7576	264.865			215.217	668.952	354
		-1.51	341.25	96.0606	236.216			190.435	609.826	358
		-1.5	374.75	91.2121	247.568			190	666.667	371
		-1.49	367.5	90	276.757			203.043	660.383	392.333
		-1.48	354.25	81.2121	263.514			188.696	644.959	405.667
		-1.47	365.75	96.3636	274.595			181.739	638.96	406.667
		-1.46	343	102.121	265.676			193.478	642.674	374.667
		-1.45	337	98.1818	242.973			209.13	658.669	385.667
		-1.44	314.5	92.4242	232.432			218.696	686.375	384
		-1.43	316.25	103.03	226.216			237.391	655.527	372.333
		-1.42	290	94.8485	200.811			236.957	647.244	364.667
		-1.41	274.25	88.7879	191.892			226.522	643.53	366.333
		-1.4	266.5	93.3333	192.973			253.043	635.818	385.667
		-1.39	255.75	98.7879	183.243			250.435	624.679	417.667
		-1.38	299.75	101.212	182.973			237.391	624.393	370
		-1.37	270.5	91.5152	179.459			256.522	588.689	370.333
		-1.36	278.75	91.2121	201.892			241.739	612.682	379
		-1.35	264.5	87.2727	195.405			286.957	636.39	328.333
		-1.34	265.25	93.6364	196.486			321.739	640.96	370.667
		-1.33	257.75	83.6364	183.243			320	658.955	349
		-1.32	262	93.9394	188.108			273.478	679.806	362.333
		-1.31	253.25	92.7273	187.568			263.043	662.953	388.667
		-1.3	254.25	88.7879	163.784			297.391	672.379	355
		-1.29	243.25	96.6667	163.784			286.087	716.652	366.333
		-1.28	229.75	102.121	185.946			276.087	686.375	349
		-1.27	226.5	95.4545	179.73			288.261	742.359	363.667
		-1.26	247.5	110.303	179.189			290	701.228	364
		-1.25	259.75	109.091	169.73			295.652	711.797	355
		-1.24	258.25	116.061	164.865			307.391	714.653	343.667
		-1.23	258.25	126.97	158.108			296.957	658.955	301.667
		-1.22	242.25	126.364	169.459			276.957	655.527	315.333
		-1.21	281	120.606	169.459			285.652	729.506	347.333
		-1.2	271	133.333	163.513			281.739	730.648	379.667
		-1.19	287.75	111.818	160.541			283.478	672.951	351.333
		-1.18	283.75	149.394	168.919			323.913	777.492	374
		-1.17	303.75	178.788	180.541			282.609	752.928	412.667
		-1.16	332	176.97	173.784			273.043	761.211	435.333
		-1.15	347.5	153.939	170.811			299.565	790.631	444.667
		-1.14	392.75	150.909	183.784			315.652	693.802	454.333
		-1.13	395.5	146.364	180.811			304.348	725.793	477.667
		-1.12	359.5	142.121	198.649			330.435	674.093	504.667
		-1.11	348	154.242	200			296.087	669.523	518.667
		-1.1	351.75	151.212	198.919			300	628.678	531.667
		-1.09	363.5	178.788	168.108			290	639.246	541
		-1.08	350	206.667	178.378			326.522	727.792	560
		-1.07	350.25	190.909	177.297			327.391	728.363	590.333
		-1.06	362.25	229.394	166.757			337.391	729.22	584.333
		-1.05	371.5	242.121	214.865			373.478	685.233	643
		-1.04	377.25	274.848	213.243			320.87	762.639	574.333
		-1.03	373.25	278.788	213.243			332.174	754.642	666.333
		-1.02	366.25	310.909	238.919			303.478	739.503	643.333
		-1.01	372.5	320.606	233.784			304.348	713.796	644.667
		-1	422.5	321.818	232.432			323.043	771.779	635
		-0.99	459	324.242	238.108			347.826	771.208	643.667
		-0.98	455.25	350.909	237.838			368.696	807.484	631
		-0.97	444.5	375.455	237.838			359.565	850.328	611.667
		-0.96	474.75	397.879	263.243			372.609	909.169	599.667
		-0.95	505.25	384.848	270.541			334.783	914.025	608
		-0.94	508.75	393.939	271.622			368.696	860.611	651.667
		-0.93	520.25	441.818	283.243			353.478	830.049	696.333
		-0.92	557.25	477.273	295.946			357.391	897.172	660.667
		-0.91	584.25	452.121	280.811			387.826	934.019	688.333
		-0.9	586.5	436.667	286.216			337.826	949.157	682
		-0.89	643.75	399.394	313.784			346.522	890.317	626.333
		-0.88	668.75	387.576	310.27			390.87	921.737	595.333
		-0.87	684.5	398.788	321.081			383.913	944.016	627.667
		-0.86	693	439.697	343.514			383.043	930.877	722.667
		-0.85	704.5	482.727	360.27			422.174	918.595	710.667
		-0.84	696	481.212	368.108			412.174	957.441	768.333
		-0.83	742.25	487.273	399.459			373.913	955.441	769.667
		-0.82	729.25	414.545	406.216			358.261	1048.27	808.333
		-0.81	769.75	427.879	433.514			377.826	1046.27	782.333
		-0.8	793.25	463.03	424.865			410	1129.68	802.667
		-0.79	773.5	424.848	454.324			442.174	1157.1	795.333
		-0.78	756.75	442.121	488.108			441.304	1172.24	818.333
		-0.77	753.75	404.242	479.189			525.217	1180.23	862
		-0.76	805.5	445.455	522.162			459.565	1114.54	991
		-0.75	851.5	490.606	510.811			440.87	1149.1	1036
		-0.74	826	484.242	548.378			456.087	1209.94	970.333
		-0.73	882.75	527.273	530.27			460.87	1195.94	943.333
		-0.72	931.5	495.455	536.216			493.043	1175.38	937.333
		-0.71	910.5	511.515	597.027			539.13	1174.81	853.667
		-0.7	972.25	596.061	595.135			530.87	1157.1	864
		-0.69	967	595.455	624.865			519.565	1187.66	864.333
		-0.68	1042.25	561.515	621.351			513.044	1140.25	939.333
		-0.67	1036	520	586.216			513.913	1095.97	880
		-0.66	1029.25	547.879	620			510	1164.52	860
		-0.65	1009.75	521.515	671.622			501.304	1163.67	829
		-0.64	993	526.364	661.081			500.87	1227.93	841
		-0.63	1025.75	526.364	708.108			506.957	1323.62	768.667
		-0.62	1027	486.667	635.946			471.304	1277.92	860.333
		-0.61	1039.75	438.182	661.892			464.783	1265.07	895.667
		-0.6	1017.5	454.545	720			501.304	1306.48	950
		-0.59	967.5	439.091	713.513			466.522	1163.1	889.333
		-0.58	950.25	476.667	674.054			472.609	1227.65	976
		-0.57	921.75	416.364	726.216			457.826	1274.21	1032.33
		-0.56	961.75	419.091	718.649			470	1215.37	885
		-0.55	832.75	452.424	692.973			445.217	1300.2	885.333
		-0.54	861.5	386.364	641.081			433.913	1318.48	872.333
		-0.53	817.25	423.333	644.054			464.348	1323.62	890.333
		-0.52	782.5	390.909	674.054			443.043	1294.2	955.667
		-0.51	864.5	347.273	741.351			443.043	1259.35	882.333
		-0.5	852.75	350.303	784.054			451.304	1268.21	969.333
		-0.49	874	373.636	760			451.304	1350.19	981.333
		-0.48	913.25	375.758	709.73			436.522	1489.57	922
		-0.47	869.75	385.152	697.297			461.304	1437.59	896
		-0.46	847	366.97	700.811			531.739	1477.86	903
		-0.45	867.5	396.667	743.243			463.913	1428.45	871.667
		-0.44	840.75	386.364	699.73			496.957	1387.89	949
		-0.43	794.5	447.273	698.919			479.13	1427.59	1029.67
		-0.42	815.25	497.879	677.297			524.783	1485.29	865
		-0.41	799.75	430.303	720.811			564.348	1451.01	890.333
		-0.4	835	441.515	735.405			630.435	1391.89	840.667
		-0.39	795.75	463.333	776.757			698.696	1398.17	862.333
		-0.38	781.5	467.576	782.432			670	1393.6	880.667
		-0.37	769.25	531.818	802.703			682.609	1432.73	877.333
		-0.36	793.5	468.788	720.541			716.957	1452.73	910.667
		-0.35	853.75	570.909	719.459			686.087	1550.99	926.667
		-0.34	804.75	600.606	708.919			788.696	1517.57	1012.67
		-0.33	872.25	637.879	710.27			870.87	1691.52	1020.67
		-0.32	904.25	659.394	716.486			950.87	1626.96	1052.33
		-0.31	926	710.303	741.622			1010	1583.83	992.333
		-0.3	1058	825.152	759.189			1049.13	1732.08	1086.67
		-0.29	1162.5	904.545	860.811			1120.87	1790.35	1153
		-0.28	1154.25	1014.85	872.432			1258.7	1912.6	1271.67
		-0.27	1250.5	1095.15	848.108			1332.61	1828.91	1427.67
		-0.26	1378.25	1243.03	907.027			1474.78	1959.44	1462
		-0.25	1612.75	1375.15	971.622			1743.91	2005.71	1589
		-0.24	1842	1427.27	1101.89			1853.48	2220.22	1651.33
		-0.23	1942	1760.91	1195.95			2154.35	2391.03	1935
		-0.22	2267.75	2035.45	1294.32			2336.52	2509.85	2155.33
		-0.21	2615.25	2353.03	1431.62			2720.87	2787.2	2567.33
		-0.2	3103.25	2427.88	1440.54			2814.78	2954.01	2812
		-0.19	3389.5	2865.15	1651.08			3320	3201.37	2811.33
		-0.18	3906.75	3352.42	2032.97			3816.09	3670.09	3441.67
		-0.17	4469	3913.03	2345.68			4315.22	3866.04	3431
		-0.16	5326.75	4313.64	2441.62			4799.13	4157.96	3699
		-0.15	6324.75	4997.88	2658.92			5656.52	4908.03	4224.33
		-0.14	7299.25	5928.48	3143.78			6729.57	5603.83	4858.67
		-0.13	8742.5	7326.67	3449.46			8653.04	6765.5	5492
		-0.12	10029.2	8709.09	4245.41			10173.5	7457.01	6005
		-0.11	11935	10640.6	5365.68			11709.6	8231.36	6910
		-0.1	13883.5	14427.3	6685.95			13883	10251.6	8832
		-0.09	16030.8	17917	8202.16			16181.3	12464.7	10835.3
		-0.08	19036.8	23347.3	10847.6			19815.7	15097.4	12696
		-0.07	21181.5	26840.6	14321.6			22580	18121.1	15539.3
		-0.06	19976.2	26477	14723			18753.5	17251.9	14854
		-0.05	17161.8	20424.2	13089.2			12153.5	14221.7	13885.3
		-0.04	14714	15207.9	12370			9291.74	12225.6	12098.7
		-0.03	14172.8	13240	11205.9			7173.91	10816.3	10613.3
		-0.02	12571.2	11502.4	10485.1			5728.7	9769.21	10030.3
		-0.01	10925.2	10016.1	9511.08			5707.83	8918.88	9280.33
		0	9720.25	8751.21	8949.73			5545.22	8527.28	8257.33
		0.01	8684.25	7266.97	8105.68			5366.96	7942.59	6833.67
		0.02	7262.75	5743.94	7200.81			4978.7	7242.79	6120.33
		0.03	6399	5105.45	6674.59			4724.35	6425.59	5708.67
		0.04	5629	4342.73	5883.78			4901.3	6021.42	5422.33
		0.05	5101.5	3685.45	5290.81			4680.44	6054.84	5316.33
		0.06	5153	3431.21	4683.51			5091.74	6290.77	4955.67
		0.07	4914	3423.64	4461.08			5748.7	6260.21	4677.33
		0.08	4981	3605.45	4167.3			6443.48	6531.85	4543.33
		0.09	4876	4089.39	3852.7			7037.83	6387.89	4473.67
		0.1	5321	4960.3	3582.97			7907.83	6330.48	4603.67
		0.11	5768.25	5490.61	3752.43			8300.43	6822.62	5120
		0.12	6956	6173.64	3858.38			8848.7	7320.19	5590
		0.13	8154.5	7373.94	4730.54			9443.48	8102.26	6077.67
		0.14	9785	8056.36	5321.08			9770.43	9003.71	6955.33
		0.15	11098.8	8672.12	6331.35			11033.5	9688.09	8299.67
		0.16	12266.8	9666.97	6778.65			11259.1	10477.9	9078.67
		0.17	13200	11151.2	7533.24			11591.7	10862.3	10058
		0.18	14014.5	11777.6	8750			12454.8	11272.8	10581.7
		0.19	14071.2	11409.4	9462.43			12657	12270.5	10863.3
		0.2	12804.8	10529.1	8643.24			12032.2	11785.2	11238.7
		0.21	11194.8	9412.73	8678.38			10923.9	11569.8	10378
		0.22	9706.25	8196.36	8242.16			10171.7	11301.9	9734
		0.23	8581	7079.09	7512.43			9070	10849.8	8923.33
		0.24	8438.5	6656.36	7000			8859.13	10536.7	8962
		0.25	8516.75	6727.58	6917.03			8653.04	10552.4	9005.67
		0.26	9984.25	7629.39	7292.97			9138.7	10916	9779.67
		0.27	11535.5	9015.76	7954.59			10240.9	11615.3	10178.7
		0.28	13948.2	11253.6	9357.57			11248.7	12857.2	11131.3
		0.29	16486	14301.2	11123			13164.8	14155.7	13178.7
		0.3	20587	17143.6	13147			14365.7	15932.6	14942.7
		0.31	24221	20028.2	14914.6			16098.7	17058	16586
		0.32	24296	22309.1	17110.3			17696.5	18832.6	18464.7
		0.33	23258.5	22438.5	17481.1			18473.5	18813.2	18644
		0.34	21558.2	20135.5	16295.7			17514.3	18124.2	17658
		0.35	18817	17401.2	15517			17606.5	16489	16253.3
		0.36	17109	15280.6	14640			17422.2	16247.9	15521.7
		0.37	16492.8	14228.2	13794.3			17295.2	16109.7	14814.7
		0.38	17768.8	15246.4	14334.9			18326.1	17009.4	15471
		0.39	18533.2	16986.1	15394.1			18043	17340.8	15853.7
		0.4	19208.2	18084.2	16504.1			18431.3	17936.9	16445.3
		0.41	20476.8	19033.3	17473			19065.7	18728.4	18731.3
		0.42	21458.8	19524.2	18445.1			18938.3	19170.2	18669
		0.43	22769.5	19196.4	18870.3			19250.4	19523.3	19320.7
		0.44	24603.5	19335.8	19903.8			19308.3	20374.8	20077.3
		0.45	28113.8	20421.8	21716.8			20503.9	21151.4	20853
		0.46	30906.8	23708.8	23813.2			21538.3	23307.3	22361
		0.47	32281.8	25512.1	23946.8			23317.8	24044.8	23116.7
		0.48	30265	24166.4	23161.1			23493.5	25205.7	24016.3
		0.49	26589.8	21290.6	21616.2			23200.4	23772.6	23276.7
		0.5	24412.2	19439.7	20810.3			23079.1	22602.7	22582.3
		0.51	24027	19943	19407.3			23371.7	22387	22688.3
		0.52	24369.8	21020.9	19934.6			24291.7	23138.2	22125.3
		0.53	24795	23297.3	20853.2			25862.6	24004.6	23248.7
		0.54	26735.5	24960.9	22390.5			26813	25428.2	24191.3
		0.55	29380	28748.8	25484.6			28829.6	26253.4	25227.7
		0.56	31534.8	34533.9	28564.6			29939.6	27135.1	25575.7
		0.57	36480.2	38785.2	32454.1			31246.5	28604.7	29041
		0.58	40970	41571.5	37693.5			33055.7	31844	31652
		0.59	45687.8	45102.4	40393.5			34463	34690.1	34309.3
		0.6	46992.2	42806.4	40997.3			34397.8	37151.1	38222.3
		0.61	42249.8	37781.5	36374.1			35222.2	36498.1	39446.7
		0.62	39040	35016.4	34885.9			33768.3	35674.7	36552.3
		0.63	38355.5	35419.1	34295.9			34405.2	35561.3	34884.3
		0.64	38888	38272.4	35048.1			36810	35047.7	37012.7
		0.65	40877.5	41157.9	37776.5			39126.1	34857.8	37272.3
		0.66	46392	46560.3	42337			43189.6	38258.8	39334
		0.67	51412.8	54541.5	47905.9			43828.3	39781.5	41587
		0.68	54525.8	58957.3	52191.9			46315.2	43213.1	44848.3
		0.69	56861.2	55133.6	53904.3			47983	47981.7	48418.3
		0.7	53736.8	51816.4	50708.4			50873.5	48199.4	50006
		0.71	54576.2	52752.1	51555.7			53053	48820.1	50219
		0.72	57491	57563	54836.8			53705.7	47855.5	48788.3
		0.73	62119	62947	61008.6			54847.4	49537.3	52081
		0.74	67404.8	66659.1	65998.9			59018.3	53242.2	55283
		0.75	70004	67809.4	66504.3			63675.2	58734.1	58864.7
		0.76	76298.2	70788.8	69629.7			67913.9	59559.8	63607.7
		0.77	80885.8	76383.9	75800.5			72970.4	64062.6	64319
		0.78	86652.8	83601.8	84001.9			78310.9	65986.6	66849.3
		0.79	96033.2	87274.9	94128.1			84587	69609.3	70906
		0.8	106454	93385.2	101075			92228.3	75260.8	74041
		0.81	121931	103844	117056			98044.8	81062.6	81582.3
		0.82	139277	118712	131402			108354	89691.2	84945.3
		0.83	162139	137400	144811			120748	100110	91858
		0.84	184221	155416	156435			132246	117016	99562.3
		0.85	210379	175536	173081			148024	134849	110008
		0.86	241472	200236	192574			166673	155312	126537
		0.87	274416	224404	215979			189369	172694	147264
		0.88	295175	254647	235685			220350	193423	176617
		0.89	294226	275287	259708			247456	214938	206413
		0.9	261172	280369	278531			285212	236758	232990
		0.91	199396	268053	282351			318010	240037	245061
		0.92	133569	240503	265816			338725	232666	246215
		0.93	85023.8	191863	225579			339987	215436	232656
		0.94	49443.8	130817	171628			298996	186749	208537
		0.95	25322.2	76395.5	118970			234164	147782	174196
		0.96	11874.8	36510.9	69287.3			162390	103280	138320
		0.97	5791.25	15848.2	32085.1			94942.6	62923.7	100252
		0.98	2786.5	7335.76	14774.1			50047.4	32503.6	66065.7
		0.99	1339.5	3023.03	6541.89			21999.1	15475	36634
		1	641.5	1355.15	2589.73			8047.83	6939.16	19063

## Sheet: Fig 5b
				Conductance (log(G/G0))	R8 0.1 mM	R8 0.01 mM	RO7 10 mM	RO7 1 mM	RO7 0.01 mM	O3 10 mM	O3 1 mM	O3 0.01 mM
				-5.5	5992.5	5766.67	3625.43	3595.76	4523.33	3924.44	4790	5489.17
				-5.49	5253.33	4985.67	3258.01	3279.7	4141.33	3626.89	4385.5	5032.99
				-5.48	4650.83	4376	2951.62	2996.36	3712.33	3249.56	3945.75	4561.48
				-5.47	4162.08	3820.67	2638.91	2724.24	3318.33	3022.67	3569.25	4258.25
				-5.46	3611.25	3291	2391.71	2432.73	2984.33	2740.44	3244.25	3857.71
				-5.45	3078.75	2879.33	2152.89	2202.12	2697.67	2490	2951.5	3544.49
				-5.44	2792.92	2596	1919.37	1940	2437.67	2244.22	2656.75	3193.27
				-5.43	2505.83	2337.33	1731.17	1732.12	2187	2014.89	2312.25	2863.71
				-5.42	2227.5	2083.33	1555.22	1566.67	1934.67	1814.67	2117	2615.13
				-5.41	2020.83	1921	1396.61	1374.85	1730.67	1615.56	1902.25	2377.21
				-5.4	1836.25	1793.67	1235.56	1221.52	1518.67	1416	1677.5	2112.3
				-5.39	1769.58	1709.33	1142.48	1089.09	1351.33	1244.44	1501.5	1929.02
				-5.38	1596.67	1576	1042.87	953.03	1201	1108.22	1297.5	1711.76
				-5.37	1538.75	1509.33	946.928	826.364	1069	945.778	1121.75	1501.83
				-5.36	1493.33	1447	890.998	776.061	942.667	848.444	990.75	1347.22
				-5.35	1468.75	1421	811.798	732.424	823.333	713.778	855.25	1196.93
				-5.34	1450.42	1364.67	741.376	672.121	751	655.111	764.25	1041.65
				-5.33	1441.25	1348	731.17	640.909	655.333	584.222	656.25	895.701
				-5.32	1390	1315.67	687.283	633.03	589	514.889	584	834.389
				-5.31	1431.67	1362.67	721.372	624.242	556.333	452.667	530.75	752.749
				-5.3	1380	1367.67	678.098	628.182	533	451.556	506.75	669.777
				-5.29	1372.92	1413.33	707.491	639.091	483.667	423.111	466	582.139
				-5.28	1548.33	1432.33	685.242	655.152	461.333	441.333	437.5	550.483
				-5.27	1432.08	1505.33	700.551	639.697	455.333	447.556	443.75	515.495
				-5.26	1515.83	1465	716.473	668.182	472.667	444	422.5	492.836
				-5.25	1579.17	1525.67	727.7	676.364	470.667	447.333	436	495.835
				-5.24	1652.5	1555.33	724.025	706.061	448	447.333	442.75	482.506
				-5.23	1643.33	1605	767.912	714.545	465.667	469.111	451.75	491.836
				-5.22	1724.58	1643.67	769.341	730.303	448.667	478.222	461.5	489.504
				-5.21	1740.83	1709.67	767.095	754.545	456.667	472.444	469.25	510.497
				-5.2	1819.58	1749.33	802	778.788	472.667	490	469.25	477.841
				-5.19	1842.92	1762.33	808.532	775.758	482.667	474.444	485.75	509.83
				-5.18	1849.17	1826	816.697	773.03	490.667	506	460.25	526.158
				-5.17	1924.17	1892.67	845.479	784.242	501.667	526.667	483.5	527.158
				-5.16	2003.33	1991.67	834.048	807.273	503.667	517.333	512	512.829
				-5.15	2029.58	2025.67	873.035	822.121	518	530.222	521	521.493
				-5.14	2062.92	2030	873.444	873.03	523	536.667	516.5	528.157
				-5.13	2109.58	2071	909.982	865.758	567.667	559.556	539.25	540.82
				-5.12	2180.83	2157.33	915.697	876.364	550.667	571.111	569	581.473
				-5.11	2191.67	2201	924.27	867.273	548	561.333	559.25	568.477
				-5.1	2263.33	2280.67	948.969	916.364	558	547.333	569.25	564.145
				-5.09	2334.58	2319.33	981.629	937.273	558.333	588.222	575	593.802
				-5.08	2385.42	2414.67	1010.61	953.333	591.333	617.778	584.75	590.47
				-5.07	2422.92	2489.67	1010.41	969.394	611	617.111	594.25	594.135
				-5.06	2505	2554	1034.5	960.909	620.667	659.333	634.5	602.466
				-5.05	2536.67	2624.67	1070.01	1005.15	630.667	640.667	622	632.123
				-5.04	2597.92	2748.67	1069.4	1049.09	624.667	662.667	652.5	598.8
				-5.03	2661.25	2682.33	1150.03	1049.7	632.667	699.111	649.75	640.453
				-5.02	2708.75	2807.67	1145.74	1056.06	678.333	682	641.5	666.778
				-5.01	2750.83	2860.33	1169.01	1081.52	712.333	705.778	649.25	704.432
				-5	2825	2958.33	1205.55	1106.06	693.667	733.333	683.25	686.105
				-4.99	2863.33	2978.67	1218	1149.7	703.667	744.222	696.25	689.104
				-4.98	2918.33	3063	1245.15	1159.39	763.667	754.667	716.5	707.431
				-4.97	2934.17	3171.67	1261.69	1193.64	780	778.222	704	719.76
				-4.96	3045	3315	1293.94	1186.67	806.667	793.778	732.5	710.43
				-4.95	3054.58	3374.33	1347.62	1232.73	796.333	796.444	743	741.086
				-4.94	3158.33	3386.33	1375.99	1248.48	841	801.778	747.5	785.072
				-4.93	3256.25	3535.33	1380.89	1269.7	888	858	777.5	780.74
				-4.92	3328.75	3607.33	1436.01	1277.58	860.667	832.444	820.25	805.731
				-4.91	3462.5	3674	1411.72	1284.55	911.333	858.889	815.25	777.408
				-4.9	3537.08	3805	1490.1	1320.91	903.667	890.222	846.25	819.06
				-4.89	3567.08	3838	1522.76	1328.48	883.667	903.333	833.25	798.401
				-4.88	3686.25	3915.33	1508.06	1348.48	919	925.333	875	839.387
				-4.87	3642.08	3943	1556.64	1392.12	947.667	920	885.25	850.383
				-4.86	3742.08	4052.67	1614.41	1416.97	942.333	970.222	921.75	855.382
				-4.85	3754.58	4167.33	1601.35	1418.79	1000.33	1034.67	926.75	881.706
				-4.84	3796.25	4248.67	1701.37	1477.58	1023	1025.56	933	855.382
				-4.83	3900.83	4270.67	1767.1	1518.79	1047	1070.89	963.75	905.032
				-4.82	4013.75	4312.67	1774.44	1545.76	1062	1080.44	969.25	937.021
				-4.81	4056.25	4460	1812.61	1566.06	1071.67	1136.89	978	956.015
				-4.8	4034.17	4539.67	1874.26	1611.82	1089	1134.89	1011.5	977.341
				-4.79	4215	4523.67	1893.65	1656.36	1075	1160.22	1053	1011.66
				-4.78	4220	4610	1938.56	1683.03	1111.67	1170	1064	1033.32
				-4.77	4255.42	4642.33	2009.59	1755.45	1061.67	1179.56	1098.5	1043.65
				-4.76	4365.83	4653	2057.97	1801.52	1121.33	1225.33	1136.5	1056.98
				-4.75	4388.33	4739.67	2085.53	1826.67	1145.33	1240.44	1125.75	1095.97
				-4.74	4415.42	4857.67	2204.53	1876.06	1191	1278.89	1164.5	1136.62
				-4.73	4466.67	4933	2250.66	1933.03	1211.33	1286.22	1218	1134.62
				-4.72	4529.58	5052.67	2302.1	1926.06	1269	1342.89	1172.5	1146.28
				-4.71	4670	5107.67	2351.5	1966.36	1290.33	1354.44	1216.75	1180.27
				-4.7	4674.17	5151.33	2422.74	1985.15	1349	1382.44	1280.75	1213.93
				-4.69	4902.08	5214.33	2419.68	2039.39	1376.67	1421.33	1322.5	1249.25
				-4.68	4890	5300.33	2511.12	2115.76	1369.33	1423.78	1335.5	1257.91
				-4.67	4951.67	5394.33	2572.16	2155.45	1393	1475.11	1383.75	1318.56
				-4.66	5082.08	5344	2623.19	2238.79	1396.33	1503.33	1425.75	1351.22
				-4.65	5007.08	5411.33	2702.39	2253.03	1417.33	1521.56	1401.75	1384.87
				-4.64	5092.5	5404	2777.71	2320.91	1452	1581.11	1447.75	1414.86
				-4.63	5199.58	5456.67	2874.06	2349.7	1536.33	1599.33	1508.25	1436.85
				-4.62	5272.5	5535	2920.8	2377.27	1552.33	1666.67	1549.5	1501.83
				-4.61	5375.42	5654	2963.46	2435.76	1578.33	1687.78	1551.5	1522.83
				-4.6	5416.25	5736.33	2987.75	2539.09	1645.67	1774.44	1595	1517.49
				-4.59	5512.92	5787.33	3091.04	2514.24	1681.67	1738.89	1654.75	1575.81
				-4.58	5624.17	5782	3202.69	2604.24	1647.33	1802.44	1674.25	1578.14
				-4.57	5724.17	5925.67	3291.28	2664.24	1736.33	1869.33	1676	1626.46
				-4.56	5842.92	6007	3320.68	2674.85	1795.33	1917.78	1785	1711.1
				-4.55	5933.33	6096.67	3438.66	2736.06	1833.67	1973.11	1789.5	1750.75
				-4.54	5990.42	6210.67	3467.65	2922.12	1892.67	2044.22	1778.5	1799.73
				-4.53	6131.25	6243	3553.99	2872.42	1953.33	2032	1853.75	1831.39
				-4.52	6072.08	6300.67	3640.74	3060.61	1979.33	2102.22	1910.75	1830.06
				-4.51	6163.75	6378.33	3688.92	3100.3	1985.67	2174.67	2012.75	1823.06
				-4.5	6240.42	6460	3820.98	3111.52	2040	2182	1991.75	1877.04
				-4.49	6352.92	6571	3895.69	3164.85	2082.33	2290.67	2111.75	1943.69
				-4.48	6395	6554.33	3987.55	3246.36	2150.67	2358.22	2121.75	1939.69
				-4.47	6485	6658.33	4047.56	3294.85	2154	2411.56	2226	2033.32
				-4.46	6386.67	6626	4082.87	3269.7	2228.67	2462.44	2285.25	2013
				-4.45	6427.08	6704.67	4175.14	3325.45	2270.67	2574.67	2387.5	2128.62
				-4.44	6534.58	6757	4228.82	3307.88	2332	2573.11	2451.75	2212.26
				-4.43	6510.83	6925.33	4327.62	3371.82	2435	2648	2523.5	2255.91
				-4.42	6700.83	6880	4428.86	3543.33	2534.67	2689.33	2564.75	2317.23
				-4.41	6837.08	6991.67	4561.13	3518.48	2489.33	2767.33	2682.75	2406.86
				-4.4	6981.25	7136.33	4656.05	3610	2679	2814.44	2679	2477.84
				-4.39	7058.33	7121.33	4735.25	3763.64	2726	2874.22	2748.5	2531.16
				-4.38	7093.75	7122.67	4826.7	3832.12	2777	2992	2840	2610.46
				-4.37	7100.83	7294	4981.02	3934.24	2873.67	3073.56	2837	2655.11
				-4.36	7127.08	7486.67	5058.38	4029.7	2987.67	3109.11	2881.25	2652.78
				-4.35	7257.92	7574.67	5191.26	4146.36	3067.67	3215.33	2930.5	2682.77
				-4.34	7222.5	7626.33	5256.58	4164.24	3181.33	3293.33	3050.25	2762.41
				-4.33	7253.75	7665	5336.8	4273.94	3206.33	3365.33	3095.5	2865.05
				-4.32	7375	7709	5430.5	4391.82	3273.67	3450.89	3197	2936.69
				-4.31	7362.92	7641	5549.7	4493.94	3357.33	3579.78	3268.75	2912.03
				-4.3	7385.42	7740.67	5527.45	4500	3517.33	3638.67	3336.25	3025.66
				-4.29	7485	7778.67	5661.77	4587.27	3616.33	3681.78	3463.5	3127.96
				-4.28	7532.92	7726	5742.8	4713.03	3591.33	3789.78	3506.75	3331.89
				-4.27	7596.25	7797.33	5849.97	4763.33	3787	3910.44	3678.75	3327.56
				-4.26	7532.5	7798	5886.92	4897.58	3834.33	4077.11	3722.5	3389.87
				-4.25	7684.58	7660.33	6008.78	5030	3950.33	4180.22	3774.75	3505.16
				-4.24	7691.67	7683	6166.97	5214.85	4125	4284.89	3871	3546.15
				-4.23	7680	7661.67	6248.62	5410.3	4143.33	4439.56	4007.5	3627.46
				-4.22	7705.83	7659	6339.25	5504.24	4373	4529.11	4078	3766.08
				-4.21	7665	7747.67	6445.19	5600.61	4509.33	4678	4207.25	3754.75
				-4.2	7730.83	7675	6518.88	5648.48	4624.67	4751.56	4256.75	3877.71
				-4.19	7619.58	7678.33	6588.9	5709.7	4641.33	4833.56	4409.75	4039.32
				-4.18	7512.5	7504.67	6577.26	5718.79	4871	4918.67	4478.75	4189.6
				-4.17	7435.83	7600.33	6711.78	5797.58	4943.67	5025.56	4532.75	4175.27
				-4.16	7304.58	7694	6742.8	5965.45	5168.67	5238.89	4671.5	4201.6
				-4.15	7352.92	7506	6851.81	6065.76	5404.67	5389.78	4868	4289.57
				-4.14	7265.83	7419.33	6868.34	6059.09	5596.67	5520.89	4877.75	4384.21
				-4.13	7253.75	7411.67	6942.03	6050.91	5686.33	5673.33	5070.25	4618.79
				-4.12	7320.42	7378.33	7031.84	6237.88	5720.67	5790.44	5150	4822.06
				-4.11	7182.5	7269.33	7032.25	6500	5881.33	5984.44	5289.75	4815.73
				-4.1	6771.67	7193	7064.09	6612.73	5990.67	6129.33	5402	4952.35
				-4.09	6727.08	7086	7223.11	6826.06	6095.67	6209.33	5551	4976.01
				-4.08	6623.75	6890.33	7247.19	6899.09	6424	6315.78	5673.25	5120.29
				-4.07	6509.58	6784.33	7321.49	6997.88	6554.33	6490.89	5703.25	5278.24
				-4.06	6548.75	6753.33	7303.74	7076.06	6671	6622	5837	5386.54
				-4.05	6220	6586	7318.02	7141.52	6934.33	6860.89	6027	5490.5
				-4.04	6130.42	6521	7325.37	7243.94	7043	6861.56	6173.5	5757.41
				-4.03	6190.42	6378.67	7408.86	7399.39	7108	7004.22	6273.5	5790.4
				-4.02	6007.5	6392.33	7357.42	7457.58	7247	7057.11	6366.75	5916.03
				-4.01	5961.25	6107.67	7466.01	7443.03	7443.33	7251.78	6441	5885.71
				-4	5894.17	6085.33	7432.74	7403.64	7399.33	7413.78	6512.25	6039.32
				-3.99	5786.67	5916.33	7327.41	7648.48	7686.33	7572	6819.75	6233.26
				-3.98	5580.83	5836.67	7439.48	7804.55	7685.67	7671.78	6700.75	6288.57
				-3.97	5472.08	5756.33	7443.97	7736.67	7915.67	7860.44	6914.5	6385.87
				-3.96	5355.42	5500.33	7389.06	7824.55	8116	7952.67	6941.75	6613.13
				-3.95	5250.42	5289	7416.21	7987.88	8262.67	8047.78	7127.25	6708.1
				-3.94	5241.67	5262.67	7299.24	8020	8398.67	8189.78	7242.75	6842.39
				-3.93	5157.92	5076	7258.22	8143.33	8513.33	8339.56	7439.25	6896.03
				-3.92	5121.25	4985	7250.25	8118.48	8417.33	8488	7621.75	7010.66
				-3.91	5003.75	4864.33	7077.36	8295.46	8540.33	8762	7816	7210.26
				-3.9	4845.83	4755	6916.92	8374.55	8624	8869.78	7843.75	7363.55
				-3.89	4674.17	4699.67	6885.69	8312.73	8749	9143.33	8073	7536.15
				-3.88	4542.92	4455.33	6758.73	8255.76	8959.67	9303.11	8178.75	7665.78
				-3.87	4422.92	4425	6596.65	8396.06	8981.67	9504.67	8244.25	7627.79
				-3.86	4344.17	4298	6557.26	8420.3	9261.33	9338.89	8323.25	7692.44
				-3.85	4092.08	4200	6461.11	8458.49	9266	9462	8460.75	7652.45
				-3.84	4050	4209.67	6456.42	8510.61	9277.33	9466.67	8632.5	7798.07
				-3.83	3970	4045	6308.02	8420.91	9384	9645.78	8742.75	7875.04
				-3.82	3917.5	3893.67	6188.41	8594.55	9468	9825.56	8827	7822.73
				-3.81	3803.75	3800.33	6073.28	8680	9486.67	9831.78	8972.25	7849.72
				-3.8	3634.17	3651	6062.26	8543.64	9652.33	9953.33	9122.5	8039.32
				-3.79	3445.83	3531.67	5992.86	8540.61	9578.33	10133.8	9054.5	8169.28
				-3.78	3479.17	3468.33	5923.66	8471.21	9506.67	10368.4	9116	8135.96
				-3.77	3418.75	3428.67	5762.81	8407.88	9690.33	10383.6	9413.75	8241.25
				-3.76	3286.25	3282	5586.65	8464.55	9811.33	10644.7	9501.25	8286.24
				-3.75	3290.83	3173.67	5435.19	8441.82	9765	10729.6	9650	8479.84
				-3.74	3175.83	3050	5319.86	8610	9766.67	10830	9705.75	8389.54
				-3.73	3145.42	2960	5261.07	8530.61	9753	10982.9	9775.75	8539.49
				-3.72	3133.33	2910.33	5136.56	8440	9720	10875.8	9840.25	8535.16
				-3.71	3121.25	2761	5108.19	8400.61	9808.33	10852.4	9688	8383.54
				-3.7	2987.92	2609.33	5032.05	8344.24	9773.67	11038.7	9726.75	8498.83
				-3.69	2852.5	2508.33	4869.77	8205.15	9837.67	11076	9914.5	8667.11
				-3.68	2824.17	2434.33	4837.93	8373.03	9850	10892.7	9871	8527.82
				-3.67	2792.92	2380.33	4667.07	8336.97	9849.67	11054.9	10125	8653.45
				-3.66	2768.75	2315.67	4563.38	8182.42	9926.33	11209.6	10077.2	8577.81
				-3.65	2728.75	2269.33	4454.79	8150.3	9886.67	11273.8	10341.8	8644.45
				-3.64	2703.33	2189.67	4392.53	8112.42	9827.67	11300	10246.2	8485.17
				-3.63	2636.67	2174	4333.74	7845.76	10012.3	11342.4	10285	8172.61
				-3.62	2575.42	2141	4354.77	7691.21	9835	11364.4	10406.8	8250.25
				-3.61	2568.75	2091.33	4333.74	7610.61	9660.33	11299.3	10282.5	8300.23
				-3.6	2577.92	2024	4210.86	7636.97	9669.33	11233.1	10381.8	8302.9
				-3.59	2607.08	1996.33	4045.93	7465.45	9691.33	11178.7	10319	8436.19
				-3.58	2487.5	2002.33	3953.66	7270.91	9600.67	11206.2	10484.5	8244.25
				-3.57	2460.42	1883	3888.55	7289.7	9452	11189.1	10426.8	8196.93
				-3.56	2413.33	1867.67	3854.46	7154.24	9355.67	11180.9	10524.5	8114.63
				-3.55	2451.67	1866.33	3772.2	6855.76	9240	11117.8	10390.5	8267.24
				-3.54	2401.25	1819.67	3669.32	6710	9086	11066.4	10416.2	8063.98
				-3.53	2407.5	1789.33	3587.88	6615.15	9120	11006	10216.2	7857.05
				-3.52	2391.67	1747.33	3440.29	6520	8940.33	11020	10273.5	7691.77
				-3.51	2337.92	1654.67	3458.05	6560	8795	10892.9	10265	7651.45
				-3.5	2367.08	1630	3510.31	6317.58	8612	10770.4	10143.5	7480.17
				-3.49	2300	1609.33	3486.22	6109.39	8455.67	10771.1	10130.8	7349.88
				-3.48	2347.5	1589.67	3511.53	6140.61	8230.33	10551.1	9988.75	7448.52
				-3.47	2310	1550.33	3525.82	6105.45	8070.67	10543.1	9836.25	7332.89
				-3.46	2272.92	1550	3437.44	6135.76	7832	10392.4	9810.75	7228.92
				-3.45	2242.92	1529	3536.64	6011.52	7656.67	10214.4	9606.5	7116.63
				-3.44	2230.83	1492	3509.29	5731.82	7719	10010.7	9605.25	6847.72
				-3.43	2240.83	1474.67	3370.69	5532.12	7481.67	9799.11	9521.5	6553.48
				-3.42	2149.17	1417.67	3385.38	5480.91	7447	9556	9530	6434.52
				-3.41	2205.83	1352.67	3421.92	5516.67	7301	9458.44	9416.25	6274.91
				-3.4	2256.67	1349.67	3482.75	5456.67	7138	9313.56	9130.5	6277.91
				-3.39	2271.67	1281	3340.07	5396.97	7050	9270.67	8857.5	6090.3
				-3.38	2336.67	1252	3417.84	5348.79	6878	9136.22	8821.5	6109.3
				-3.37	2425.83	1245	3424.98	5184.85	6727.67	8983.56	8560.75	5879.04
				-3.36	2339.58	1260.33	3512.15	5188.48	6535.33	8709.33	8331.5	5586.47
				-3.35	2338.33	1216.67	3506.63	5065.45	6203	8520.67	8237	5539.15
				-3.34	2327.92	1204.67	3501.53	4761.82	6142.67	8370.44	8112.5	5357.88
				-3.33	2316.25	1166.33	3500.92	4635.76	5880	8266	8071.5	5333.89
				-3.32	2287.5	1153.33	3541.95	4548.79	5719	8004.67	7877.75	5111.63
				-3.31	2287.08	1133.33	3535.82	4391.21	5464.67	7671.56	7740.25	4904.03
				-3.3	2368.75	1119	3619.11	4327.27	5366	7537.56	7652	4638.12
				-3.29	2364.58	1144	3534.6	4255.76	5153	7412.22	7433.5	4483.84
				-3.28	2439.17	1112.67	3562.97	4230	4957.33	7219.78	7018	4233.59
				-3.27	2505	1110.67	3570.32	4098.79	4740	6977.78	6765.25	4239.92
				-3.26	2538.75	1079.67	3646.25	4136.97	4565.67	6955.78	6508.75	4229.59
				-3.25	2609.58	1058	3682.59	4103.64	4426.67	6792	6360.75	4071.31
				-3.24	2675.42	1078.33	3647.07	3878.18	4219	6575.33	6150	3971.68
				-3.23	2651.67	1049.33	3782.81	3779.7	4057.67	6317.33	6015	3862.05
				-3.22	2660.42	1063	3765.26	3840.91	3931.33	6103.78	5972	3695.77
				-3.21	2682.08	1005	3854.26	3752.12	3857	5956.67	5879	3437.85
				-3.2	2675	985.667	3938.76	3803.33	3677.67	5686.22	5862.5	3169.94
				-3.19	2722.92	976.333	3974.08	3783.64	3582.67	5656.44	5660.25	3211.26
				-3.18	2806.67	992.333	4020.82	3663.94	3453.67	5536.44	5405.5	3062.65
				-3.17	2796.67	939	4013.88	3579.09	3250	5357.11	5142.25	2995
				-3.16	2788.33	898	4273.93	3593.03	3263.67	5133.33	4949.5	2809.06
				-3.15	2853.33	892	4239.44	3505.15	3135.67	4966.44	4789.25	2744.42
				-3.14	2832.92	927	4221.27	3418.48	2974.33	4766.22	4703.5	2672.44
				-3.13	2854.17	862.333	4200.24	3470.3	2855.33	4668.44	4598.25	2587.14
				-3.12	2811.67	893	4263.93	3537.27	2865	4501.56	4461	2516.16
				-3.11	2949.17	872	4209.23	3625.15	2807	4423.33	4330.75	2473.18
				-3.1	2974.58	860	4226.37	3585.45	2674	4300	4165	2324.23
				-3.09	3026.25	850.667	4277.4	3499.09	2522.33	4048.44	4155.5	2176.61
				-3.08	3040.83	759.667	4263.52	3402.12	2436.33	3932	3968.5	2115.96
				-3.07	3132.5	757	4235.76	3319.7	2383	3714	3819	2088.64
				-3.06	3151.67	777	4203.92	3261.21	2261	3534.89	3623.75	1977.34
				-3.05	3107.08	726	4204.53	3236.97	2169.67	3476.89	3435.5	1913.03
				-3.04	3196.67	739	4256.99	3167.88	2148.33	3419.33	3284.5	1880.04
				-3.03	3279.58	720.667	4323.74	3044.55	2106.67	3315.78	3140.25	1825.06
				-3.02	3247.08	713	4373.55	3084.55	2095.67	3203.11	3046.5	1747.42
				-3.01	3237.08	667.333	4439.48	3068.48	1967.67	3124	2878.5	1657.78
				-3	3283.33	657.667	4347.42	3085.45	1868	3088.44	2859.25	1580.47
				-2.99	3167.5	614	4313.33	3102.73	1761.33	3001.33	2721.5	1531.49
				-2.98	3145.42	611.333	4355.58	3041.82	1706.33	2857.11	2645	1502.5
				-2.97	3227.5	623.667	4442.95	3040.91	1679.67	2806.89	2666.25	1422.19
				-2.96	3174.58	595	4250.66	3071.82	1632.67	2702.22	2457	1380.54
				-2.95	3084.58	589	4264.34	3022.73	1552.33	2683.56	2356.5	1328.56
				-2.94	3088.75	540.667	4256.38	2889.7	1486.67	2560	2322	1280.57
				-2.93	3056.25	495	4193.71	2889.39	1462.33	2488	2194	1258.91
				-2.92	3107.08	529	4193.71	2816.67	1424.33	2425.33	2230	1209.26
				-2.91	2980.42	497.667	4051.03	2817.88	1413.67	2318.89	2150.5	1134.62
				-2.9	3039.58	486.333	4062.67	2650.91	1379	2240.22	2061.25	1126.29
				-2.89	2993.75	482.333	3985.92	2644.24	1410.67	2131.33	1947.25	1122.29
				-2.88	2907.08	440	3775.46	2555.76	1325.67	2120.67	1869	1072.98
				-2.87	2905	446.333	3657.07	2521.52	1301.33	1997.56	1858.25	1059.65
				-2.86	2811.25	458.333	3537.05	2484.55	1326.33	2026.67	1867.5	1141.29
				-2.85	2805.42	455	3478.46	2395.45	1296.67	1957.11	1797.25	1035.32
				-2.84	2825.83	413.667	3469.48	2303.94	1231	1854.67	1766.75	958.68
				-2.83	2698.33	380.667	3352.52	2323.94	1151	1811.56	1734	982.339
				-2.82	2572.5	393.667	3258.01	2268.18	1101.67	1743.78	1635	960.347
				-2.81	2498.75	361	3296.39	2269.09	1077	1681.33	1565	927.691
				-2.8	2457.5	370.667	3212.9	2327.88	969.667	1659.56	1575.75	895.368
				-2.79	2364.17	354.667	3125.54	2312.42	965.667	1595.33	1503.25	853.049
				-2.78	2310.83	353.333	3081.65	2200	920.667	1517.78	1413	861.046
				-2.77	2274.17	326	2860.99	2159.09	887	1472.22	1374.5	879.707
				-2.76	2199.58	335	2761.99	2141.21	835	1388.22	1328.25	805.731
				-2.75	2045.42	319.333	2650.95	2033.03	796.667	1316.22	1288.25	807.064
				-2.74	1974.17	308	2655.03	1997.88	820.333	1273.56	1320.25	772.742
				-2.73	1911.67	320.333	2567.67	1961.52	768.667	1336.89	1284	772.742
				-2.72	1854.17	295.333	2439.07	1977.58	793.667	1257.33	1231	749.084
				-2.71	1772.92	289.667	2291.28	1975.76	779	1228.89	1139.25	798.401
				-2.7	1660.83	287	2269.03	1945.76	811	1240.22	1076.25	783.072
				-2.69	1494.17	287.333	2144.93	1858.48	768	1201.33	1052.5	797.734
				-2.68	1473.75	274	2066.54	1765.45	737.333	1136.22	1006.25	782.406
				-2.67	1309.58	278	2032.25	1641.21	719.667	1120.89	1011.25	762.079
				-2.66	1345.83	269	1953.87	1650.3	685.333	1101.78	992.5	659.447
				-2.65	1232.08	260.333	1883.65	1615.45	647.333	1039.78	956	653.449
				-2.64	1167.08	233.667	1807.72	1557.58	611	1028	974.5	642.119
				-2.63	1072.08	223.667	1686.67	1513.94	618.333	1025.11	959.75	620.127
				-2.62	1022.92	231.667	1630.95	1572.42	584.333	995.556	958.25	618.461
				-2.61	935	212.667	1570.93	1510.61	566.667	989.111	925.5	625.125
				-2.6	866.667	232	1502.55	1461.21	511.667	980.444	955.75	554.149
				-2.59	821.25	221.333	1416.82	1453.64	480.333	928.222	917	567.478
				-2.58	825	211.333	1421.92	1435.76	458.333	949.778	875.5	540.82
				-2.57	776.25	217	1371.5	1363.64	465.333	927.778	877.5	560.813
				-2.56	730.833	202.667	1350.07	1275.45	452	888	894	570.143
				-2.55	708.333	210.667	1349.25	1197.88	485	900.667	829.75	536.488
				-2.54	733.333	199.667	1255.15	1209.39	440	911.111	849	568.81
				-2.53	668.75	194.667	1199.43	1250.91	436.667	860	808	591.803
				-2.52	592.917	185.333	1132.27	1193.94	457.667	891.333	785.25	578.141
				-2.51	632.5	184.667	1124.52	1234.55	431	836.444	752.25	564.812
				-2.5	623.75	179.333	1079.2	1207.88	396.333	810.444	747.5	536.488
				-2.49	657.917	191	1074.1	1120	398.333	828.222	765	516.161
				-2.48	557.083	202.333	989.386	1098.48	368.333	843.333	746	519.827
				-2.47	532.5	193.667	976.934	1024.85	372.333	811.333	753.25	522.492
				-2.46	488.75	180	1000.41	1022.42	353.333	762.889	750.5	546.485
				-2.45	477.917	161.667	974.076	962.121	364.333	782	794.75	537.154
				-2.44	421.25	159.333	947.54	963.333	354.333	720.889	721.25	522.492
				-2.43	426.25	167.333	904.266	1000	354.333	722	766.5	516.161
				-2.42	371.667	165	877.934	960.606	344.333	672.222	750.5	463.845
				-2.41	350.833	156	770.565	1039.39	332.333	634	744.5	470.843
				-2.4	339.583	175.333	751.378	1046.97	317.667	649.333	745.25	458.181
				-2.39	319.583	152.667	748.52	984.545	293	645.333	735	419.86
				-2.38	321.667	165	711.574	958.788	282.333	618.889	711	422.526
				-2.37	325.417	149.667	661.564	963.636	268.667	608.444	670.5	433.855
				-2.36	306.25	143.333	685.446	1001.52	262.333	606.889	699.25	430.523
				-2.35	302.5	134.333	648.091	995.758	268.667	587.778	682	455.182
				-2.34	299.583	148	711.166	1044.24	281	549.778	682.25	458.847
				-2.33	275	133	652.99	985.758	267.667	530.222	702	492.169
				-2.32	253.333	124.667	620.943	948.182	262	559.778	679	516.161
				-2.31	265	147.333	556.032	927.273	238	532.222	684.5	496.834
				-2.3	261.667	137.333	557.257	905.758	235.667	557.778	695.5	481.506
				-2.29	264.167	128	576.852	882.727	260.667	558	673.5	469.177
				-2.28	230.417	137.667	576.648	889.394	256	538.889	673.25	437.188
				-2.27	236.667	134	565.626	884.545	248	513.556	681.75	435.855
				-2.26	203.333	141	612.166	915.455	254.333	503.111	662.75	443.186
				-2.25	206.25	134	604.205	957.273	248.333	508	653.75	447.184
				-2.24	178.333	119	529.496	931.818	258.333	488	638.5	469.51
				-2.23	197.5	121	506.838	897.576	270	494.222	634.25	461.18
				-2.22	166.667	120	508.675	926.667	267	488.222	635.5	442.519
				-2.21	155.417	116.333	552.562	944.849	248	490.222	595.75	454.848
				-2.2	145.417	126	499.286	906.061	230.667	501.333	566	440.52
				-2.19	160.417	128.333	507.45	892.424	244.333	484.889	606	486.171
				-2.18	138.333	117.667	512.758	892.727	233.667	502.667	665.25	487.171
				-2.17	138.333	122.333	533.782	826.97	231.333	494.889	635.75	482.839
				-2.16	140.833	120.333	484.997	791.515	217	507.778	611.25	470.177
				-2.15	145	121.333	455.603	826.97	232.667	462.222	590	473.842
				-2.14	142.083	121.667	468.259	843.939	237.333	470.222	608.25	464.512
				-2.13	125	132.667	468.055	885.152	240.333	438.889	613.5	451.849
				-2.12	122.5	113	445.601	913.939	229	440	609.25	459.18
				-2.11	132.917	110.667	421.719	886.97	260.333	443.778	597.25	460.18
				-2.1	115.417	113.667	436.211	863.03	220	472	624.25	451.183
				-2.09	124.583	104.333	477.24	884.545	206.333	454.667	594.5	437.521
				-2.08	119.583	107.333	473.158	936.97	193.667	452.444	596	416.528
				-2.07	138.75	97	466.626	939.394	194.667	456.222	593.75	395.535
				-2.06	129.583	93	424.576	891.818	211.667	453.333	626.75	449.184
				-2.05	117.5	114.333	390.896	856.97	227.667	432	633.75	444.185
				-2.04	119.583	122.333	406.614	854.242	204	468.667	647.5	404.532
				-2.03	132.083	115.333	396.203	858.182	219.667	472.222	647.75	419.86
				-2.02	119.583	115.333	383.956	866.97	238	428.667	627.5	451.516
				-2.01	120.417	114.333	381.711	857.273	237.667	462.444	643.5	465.512
				-2	118.333	115.667	335.783	823.636	210	447.556	622.25	480.507
				-1.99	128.333	126.333	409.88	824.242	226.667	448.889	635	491.503
				-1.98	121.667	136	367.626	792.121	214.667	475.778	647.25	464.179
				-1.97	109.583	116.667	331.088	855.758	216.333	441.111	605.5	479.507
				-1.96	130	135	301.49	841.818	195.667	444	583.5	477.174
				-1.95	113.75	136	303.531	807.576	184.333	436.444	601.75	451.516
				-1.94	131.667	150.333	329.863	812.424	208	427.333	627.25	438.521
				-1.93	135.833	152	307.001	808.485	213.333	423.778	649.25	420.526
				-1.92	144.583	170	297.203	817.879	194.667	422.222	654.75	411.863
				-1.91	132.5	190.667	293.938	848.788	226	409.111	634.75	395.535
				-1.9	123.75	210.667	293.733	863.03	230.667	441.111	583.25	426.525
				-1.89	123.75	164	289.855	867.879	228	438.222	571	436.188
				-1.88	107.917	174	302.102	841.212	249	420.889	602.75	425.525
				-1.87	122.5	188	308.839	789.697	280.333	400.222	632.75	409.53
				-1.86	132.5	172.667	296.795	842.727	263.333	397.778	584.5	443.519
				-1.85	132.083	160.333	305.164	840	257.333	384.444	625.25	451.849
				-1.84	141.25	159.333	324.964	828.788	289	399.778	636.25	433.189
				-1.83	128.75	167	318.636	820.303	267.667	411.556	615.25	451.516
				-1.82	148.333	176.667	318.228	811.818	278.333	441.778	646.25	465.512
				-1.81	152.917	169	331.292	842.424	270.667	437.333	659.25	480.84
				-1.8	161.667	153.333	352.521	813.939	238	433.333	639.5	490.836
				-1.79	157.917	159	333.742	794.849	234.333	438	595	460.846
				-1.78	153.75	146.667	334.15	773.939	231	458.667	619	440.187
				-1.77	114.583	134.333	313.942	796.97	224	417.778	652.75	457.847
				-1.76	110.833	101	313.533	764.242	212	410.444	603.75	452.183
				-1.75	122.083	124.333	296.999	806.97	218.667	415.778	644.5	461.846
				-1.74	100.833	107.333	287.814	820.909	195.667	396	664.25	453.515
				-1.73	107.917	100.667	301.694	831.515	229.667	410.222	646.75	466.178
				-1.72	100.833	89	300.061	870.303	216.333	384.889	654.5	468.177
				-1.71	104.167	99.3333	313.942	873.03	200	364.667	620.25	451.849
				-1.7	113.333	100.667	297.816	880.606	214.667	386.222	620.75	450.85
				-1.69	109.583	97.6667	307.614	864.545	200	390.222	623	434.189
				-1.68	102.5	97.6667	320.269	856.97	194	404	661.5	420.193
				-1.67	105	113	344.764	915.152	195.333	387.333	647.25	430.523
				-1.66	107.5	97.3333	367.014	921.515	205	399.111	661.5	431.19
				-1.65	118.333	94	378.445	875.152	212	390.222	596.75	424.858
				-1.64	125	108.333	388.038	866.97	221	378.222	627.75	438.187
				-1.63	116.25	96	397.224	890.303	202.333	341.333	659.5	437.521
				-1.62	106.25	96	378.445	881.212	216.667	380.667	619.75	423.859
				-1.61	120.417	102	342.111	882.424	206.333	372.667	609.5	461.513
				-1.6	127.917	96.6667	324.556	874.849	214.667	376.889	585	481.506
				-1.59	123.75	95.3333	337.62	859.394	214.333	386.222	595.75	473.176
				-1.58	120.833	94.6667	333.537	844.242	204.333	385.333	609.25	486.171
				-1.57	118.333	87.3333	317.003	809.091	211.667	392.889	599.25	452.516
				-1.56	111.667	91	328.638	842.424	196.667	385.778	606	428.524
				-1.55	112.083	90	301.286	891.818	189.667	382	581.25	432.189
				-1.54	95.8333	91	304.348	909.091	207	389.778	604.75	427.857
				-1.53	97.0833	86	308.022	958.788	211.667	352	640.5	415.195
				-1.52	107.917	90.6667	320.882	877.879	215	366.889	618.75	420.526
				-1.51	110.417	94	344.356	890.303	192	397.111	661.75	417.861
				-1.5	113.333	90.3333	346.193	883.333	203.333	374.889	595.25	403.532
				-1.49	123.75	88.6667	323.127	883.333	213.333	404.444	621.75	412.196
				-1.48	117.5	94.3333	334.762	863.03	205.667	404	628.25	473.176
				-1.47	135.417	96.3333	285.773	917.879	215.667	382.444	621.5	431.523
				-1.46	114.583	98.6667	327.822	922.727	227.333	398.222	593.25	436.521
				-1.45	107.917	103.333	335.375	886.667	222.667	378.222	613	459.18
				-1.44	114.583	95.6667	350.888	883.939	206	399.111	616	454.515
				-1.43	95.4167	96.3333	335.783	878.182	202.667	363.556	642.75	482.173
				-1.42	101.25	100	303.327	900.303	201.667	356.889	658.75	503.499
				-1.41	109.167	112.333	322.719	888.788	193	377.111	668	497.834
				-1.4	93.75	114.333	301.694	867.576	173.667	391.111	615.25	520.493
				-1.39	93.3333	103	313.329	830.303	188	396.222	639.75	518.161
				-1.38	99.5833	96.3333	348.847	838.788	179	405.111	637.25	502.832
				-1.37	111.25	84	326.393	861.515	193.333	416.889	619.75	516.828
				-1.36	102.917	82.3333	349.459	874.545	180.667	404	633	476.508
				-1.35	105.417	84.3333	367.422	813.03	185.333	381.111	647.75	485.172
				-1.34	98.75	89	342.927	827.273	182.667	395.333	652.75	517.827
				-1.33	108.333	80.6667	331.292	817.576	211	414	707.75	518.494
				-1.32	94.1667	78.6667	335.783	847.879	198.667	448.444	726.25	486.505
				-1.31	107.083	79.3333	336.395	780	193.667	438.889	725.75	538.487
				-1.3	102.083	78	353.337	793.939	191.667	468	679.75	531.823
				-1.29	96.25	91	338.845	834.545	210.667	445.111	656.75	521.826
				-1.28	98.75	84.6667	302.307	833.636	223.333	438	714.75	562.146
				-1.27	108.75	96	303.531	842.121	226	434.222	657.25	595.468
				-1.26	98.75	92.6667	341.294	877.879	212.667	459.778	700.5	556.148
				-1.25	115.417	95.6667	356.603	862.424	204.333	464.667	738.25	592.136
				-1.24	121.667	95	385.997	927.576	200.667	472.667	743.5	590.47
				-1.23	105.417	128.667	373.341	885.758	237	492.444	703.25	548.151
				-1.22	97.0833	104.667	381.506	846.061	235.333	483.778	732.25	543.152
				-1.21	94.1667	104	368.647	847.273	281	475.778	763	565.478
				-1.2	96.6667	94	360.482	797.879	251.333	467.333	798	606.465
				-1.19	101.25	100.667	351.092	816.364	258.667	486.222	805.5	660.78
				-1.18	105.833	115.333	346.601	820.909	275.333	526.667	739.25	663.779
				-1.17	123.75	113.667	374.974	816.97	306.667	483.333	779.5	708.097
				-1.16	130	125	396.612	831.212	331	535.778	753	668.111
				-1.15	128.75	120	421.515	848.182	335.667	569.778	724.5	677.108
				-1.14	130.833	125	399.265	884.849	356.667	588.889	736.5	755.748
				-1.13	153.75	122	392.937	870.606	343.333	581.111	805.25	747.751
				-1.12	137.5	156.667	395.591	904.545	366	584.889	795.25	753.749
				-1.11	165.417	146.333	417.228	923.939	356.667	537.333	780	759.08
				-1.1	156.667	167	441.315	887.576	384	544.222	777.25	730.423
				-1.09	161.667	155	440.906	973.333	362	546	810.75	778.407
				-1.08	158.75	154.333	427.434	963.636	370	578.889	795.25	723.426
				-1.07	176.25	151.333	416.616	994.849	384.667	604.889	863.75	712.429
				-1.06	181.667	158	398.857	1009.7	381	631.333	855.25	744.752
				-1.05	208.75	167.667	445.805	1049.39	413.667	668.444	888.5	761.08
				-1.04	206.25	169.667	493.774	1056.67	429	642.444	944.25	802.732
				-1.03	229.167	160	491.121	1071.82	411	676	919.5	792.403
				-1.02	226.667	179.667	467.034	1134.55	411	633.556	940	789.07
				-1.01	237.083	203	517.248	1085.15	408.667	638.222	921.25	822.726
				-1	225.833	227.333	524.189	1153.03	453	665.111	929	817.061
				-0.99	244.583	191.333	533.987	1036.97	425	650.889	986	771.076
				-0.98	275.833	206	538.069	1100.91	409	659.333	1027.5	802.732
				-0.97	253.333	192.333	508.879	1049.09	373.333	601.556	1061.5	761.746
				-0.96	238.75	204	500.102	1083.94	439	628.889	1005	730.756
				-0.95	251.667	222.333	529.496	1098.48	419	622.444	973.75	768.077
				-0.94	249.583	235.667	626.046	1031.21	416.667	634.444	1024	819.06
				-0.93	272.083	261	609.104	1036.06	421.333	684.889	1047.75	755.415
				-0.92	285.833	246	604.001	1030.61	412.667	696	1118.5	787.737
				-0.91	292.5	248.333	554.807	1085.45	404.667	730.889	1048.5	824.725
				-0.9	272.917	240.667	538.273	1104.24	441.333	778.444	1073.5	826.058
				-0.89	305.833	245.667	545.826	1154.55	410.667	782.889	1059.75	809.73
				-0.88	288.333	245.667	568.687	1130.91	424.667	764.444	1084.25	789.07
				-0.87	326.667	250	610.533	1114.85	464.667	754.667	1119.25	756.081
				-0.86	316.25	274	562.564	1180	450	758.222	1118.75	729.757
				-0.85	288.75	240.667	591.345	1086.06	441	722	1172.5	770.41
[truncated: 185 more rows]
